# Supplementary material for: Mechanism and Molecular Network of RBM8A-Mediated Regulation of Oxaliplatin Resistance in Hepatocellular Carcinoma
Source: Front Oncol. 2021 Jan 22;10:585452. doi: 10.3389/fonc.2020.585452 (PMC7862710; doi:10.3389/fonc.2020.585452)
Supplement: Supplementary file 1 [file DataSheet_1.zip]

Archive with 7 entries (6 files):
- ▓╣│Σ▒φ/Table S1 Intersection of differentially expressed genes associated with RBM8A in OXA-resistant HCC.xlsx
- ▓╣│Σ▒φ/Table S2 Biological processes involving modular genes based on Gene Ontology analysis.xls
- ▓╣│Σ▒φ/Table S3 Signaling pathways involving modular genes.xls
- ▓╣│Σ▒φ/Table S4 Non-coding RNAs (ncRNAs) regulating modular genes.xlsx
- ▓╣│Σ▒φ/Table S5 Transcription factors (TFs) regulating modular genes.xlsx
- ▓╣│Σ▒φ/The supplementary material for Materials and methods7.5.docx
- ▓╣│Σ▒φ/
