# Supplementary material for: Mechanism and Molecular Network of RBM8A-Mediated Regulation of Oxaliplatin Resistance in Hepatocellular Carcinoma
Source: Front Oncol. 2021 Jan 22;10:585452. doi: 10.3389/fonc.2020.585452 (PMC7862710; doi:10.3389/fonc.2020.585452)
Supplement: Supplementary file 1 [file DataSheet_1.zip › ▓╣│Σ▒φ/Table S1 Intersection of differentially expressed genes associated with RBM8A in OXA-resistant HCC.xlsx]

## Sheet: Sheet1
Table S1. Intersection of differentially expressed genes associated with RBM8A in OXA-resistant HCC
A2ML1
A4GALT
AAAS
AACS
AADACL2
AADACL4
AADACP1
AADAT
AAK1
AAR2
AARS2
AATF
ABCA11P
ABCA9
ABCB4
ABCB8
ABCC10
ABCC2
ABCC5
ABCF1
ABCF2
ABCF3
ABHD10
ABHD11
ABHD12
ABHD14B
ABHD17B
ABHD17C
ABHD2
ABHD6
ABI2
ABL1
ABL2
ABRA
ABT1
ABTB1
ACAA2
ACACA
ACAD11
ACAD9
ACAP1
ACAP2
ACAP3
ACBD6
ACIN1
ACKR1
ACN9
ACOT8
ACOT9
ACOX1
ACP2
ACP6
ACRC
ACTB
ACTG1
ACTG1P20
ACTG1P4
ACTL6A
ACTL7A
ACTN1
ACTN4
ACTR1A
ACTR2
ACTR3
ACTR5
ACTR6
ACYP1
ADAM10
ADAM29
ADAM30
ADAM6
ADAM8
ADAMDEC1
ADAMTS15
ADAMTS5
ADAMTS7
ADAMTS9-AS2
ADAR
ADARB2-AS1
ADAT1
ADAT2
ADCYAP1
ADD1
ADD3-AS1
ADI1
ADIPOR1
ADK
ADNP2
ADORA1
ADORA2B
ADORA3
ADPRHL2
ADRBK1
ADSL
AFG3L2
AGAP11
AGAP3
AGAP5
AGBL4-IT1
AGGF1
AGO1
AGO2
AGO4
AGPAT1
AGPAT2
AGPAT3
AGPAT5
AGPS
AGTPBP1
AGTRAP
AHCTF1
AHCYL1
AHNAK
AHSA1
AIMP1
AIMP2
AIP
AK1
AK4
AK6
AKAP11
AKAP13
AKAP3
AKAP7
AKAP8
AKIP1
AKR1B1
AKR1C6P
AKR7A2
AKR7A2P1
AKR7A3
AKR7L
AKTIP
ALAD
ALAS1
ALCAM
ALDH18A1
ALDH1A2
ALDH1L1-AS2
ALDH4A1
ALDH9A1
ALDOA
ALDOC
ALG10
ALG11
ALG1L
ALG1L2
ALG2
ALG3
ALK
ALKBH2
ALKBH5
ALKBH7
ALMS1
ALOX12-AS1
ALOX15P1
ALPPL2
ALYREF
AMACR
AMD1
AMIGO3
AMMECR1L
AMOTL1
AMZ2
ANAPC1
ANAPC11
ANAPC13
ANAPC15
ANAPC4
ANAPC5
ANAPC7
ANGPTL3
ANGPTL7
ANHX
ANKAR
ANKEF1
ANKIB1
ANKLE2
ANKRD10
ANKRD11
ANKRD13A
ANKRD13D
ANKRD16
ANKRD17
ANKRD18A
ANKRD20A1
ANKRD20A5P
ANKRD22
ANKRD23
ANKRD28
ANKRD34C
ANKRD37
ANKRD39
ANKRD40
ANKRD42
ANKRD49
ANKRD50
ANKRD52
ANKRD54
ANKRD60
ANKRD65
ANKRD66
ANKRD9
ANKS3
ANKUB1
ANLN
ANO10
ANO5
ANO6
ANO7
ANP32A-IT1
ANP32B
ANPEP
ANXA11
ANXA2
ANXA2P1
ANXA2P3
ANXA4
ANXA7
AOX2P
AP1B1
AP1G2
AP1M1
AP2M1
AP2S1
AP3B1
AP3M2
AP3S2
AP4B1
APBA3
APBB3
APCDD1L
API5
APOA4
APOBEC2
APOBEC3A
APOBEC3B
APOL1
APOL2
APOL5
APOOL
APOPT1
APP
APRT
AQP12A
AQP4-AS1
AQP5
AQP8
ARAF
ARAFP2
AREL1
ARF5
ARFGAP1
ARFGAP2
ARFGEF2
ARFIP1
ARHGAP1
ARHGAP12
ARHGAP17
ARHGAP35
ARHGAP4
ARHGAP5
ARHGAP8
ARHGDIA
ARHGEF15
ARHGEF16
ARHGEF40
ARID1B
ARID4A
ARIH2
ARL1
ARL13B
ARL14EPL
ARL16
ARL5A
ARL6
ARL6IP1
ARL6IP5
ARL8A
ARMC1
ARMC4
ARMC5
ARMC6
ARMC8
ARMCX1
ARMCX6
ARNT
ARNTL2
ARPC1A
ARPC2
ARPC3
ARPC4
ARPC5L
ARPP19
ARRB2
ARRDC1
ARRDC5
ARSK
ARTN
ASB1
ASB14
ASB16-AS1
ASB3
ASB6
ASB7
ASCC2
ASCC3
ASCL1
ASCL4
ASF1A
ASF1B
ASH2L
ASIC4
ASMTL
ASMTL-AS1
ASNSD1
ASPHD1
ASPM
ASTE1
ASTN1
ASUN
ASXL1
ASXL2
ATAD1
ATAD2
ATAD2B
ATAD3A
ATAT1
ATF3
ATG12
ATG16L2
ATG3
ATG4B
ATG4C
ATG5
ATIC
ATL3
ATM
ATMIN
ATN1
ATOH1
ATOX1
ATP10A
ATP11A
ATP11B
ATP13A2
ATP13A3
ATP1B3
ATP2A2
ATP2B1
ATP5B
ATP5C1
ATP5E
ATP5F1
ATP5G2
ATP5H
ATP5I
ATP5J
ATP5J2
ATP5L
ATP5O
ATP5SL
ATP6
ATP6AP1
ATP6AP2
ATP6V0B
ATP6V0C
ATP6V0E1
ATP6V1A
ATP6V1B1
ATP6V1D
ATP6V1E2
ATP6V1F
ATP6V1G1
ATP8B1
ATPAF2
ATPIF1
ATRX
ATXN2L
ATXN3L
ATXN7
ATXN7L1
ATXN7L2
ATXN7L3B
ATXN8
ATXN8OS
AUH
AURKA
AURKAIP1
AURKAPS1
AURKB
AVEN
AVPR1A
AWAT2
AZI2
AZIN1
B2M
B3GALNT1
B3GALT5-AS1
B3GALTL
B3GAT3
B3GNT2
B3GNT7
B3GNTL1
B4GALT1
B4GALT2
B4GALT4
B4GALT5
B4GALT7
BAAT
BACE1
BACE2
BACH2
BAG1
BAG2
BAG5
BAG6
BAHD1
BAI3
BAIAP2
BAIAP2L2
BAIAP3
BAK1
BAMBI
BANF1
BANP
BARD1
BARX1
BARX2
BASP1P1
BATF3
BAZ1A
BAZ1B
BAZ2B
BBS4
BBS5
BBX
BCAP29
BCAP31
BCAR1
BCAS2
BCCIP
BCKDK
BCL2L1
BCL2L12
BCL2L2
BCL6
BCL7A
BCL7C
BCL9
BCL9L
BCLAF1
BCORP1
BCR
BCS1L
BDP1
BECN1
BEGAIN
BEND4
BEND6
BEX1
BHLHA15
BHLHE23
BICD2
BIN1
BIRC6
BIVM
BLM
BLMH
BLOC1S1
BLOC1S2
BLOC1S4
BLOC1S6
BLVRB
BMI1
BMP3
BMP8A
BMP8B
BMPR1A
BNC1
BNIP2
BNIP3
BOD1L1
BOD1L2
BOLA1
BOLA2B
BOLA3
BOLL
BPGM
BPIFA2
BPIFA3
BPIFA4P
BRAF
BRAT1
BRD7
BRE
BRF1
BRF2
BRINP1
BRIX1
BRK1
BRWD1
BSDC1
BTBD1
BTBD11
BTBD6
BTBD7
BTC
BTF3
BTF3L4
BTF3P11
BTG1
BTG4
BTNL3
BTNL9
BUB1B
BUB3
BUD13
BYSL
BZRAP1
BZW1
BZW2
C10orf105
C10orf32
C11orf16
C11orf31
C11orf54
C11orf58
C11orf71
C11orf73
C11orf88
C12orf10
C12orf29
C12orf4
C12orf43
C12orf73
C14orf142
C14orf166
C14orf2
C14orf37
C14orf80
C15orf39
C15orf40
C15orf43
C15orf56
C15orf65
C16orf13
C16orf58
C16orf59
C16orf70
C16orf87
C16orf92
C16orf93
C17orf51
C17orf59
C17orf64
C17orf70
C17orf75
C17orf78
C17orf85
C17orf89
C18orf12
C18orf21
C18orf25
C18orf32
C18orf63
C18orf65
C19orf12
C19orf24
C19orf33
C19orf48
C19orf52
C19orf54
C19orf60
C19orf66
C19orf70
C1D
C1orf105
C1orf106
C1orf109
C1orf112
C1orf122
C1orf131
C1orf158
C1orf168
C1orf174
C1orf198
C1orf27
C1orf43
C1orf52
C1orf53
C1orf87
C1orf94
C1QL2
C1QTNF1
C1QTNF7
C1QTNF9
C20orf141
C20orf24
C21orf59
C21orf62
C22orf31
C22orf39
C2CD3
C2orf27B
C2orf40
C2orf43
C2orf44
C2orf47
C2orf49
C2orf76
C2orf78
C2orf80
C2orf81
C2orf82
C2orf88
C3AR1
C3orf17
C3orf33
C3orf56
C3orf58
C3orf67
C4orf22
C4orf27
C4orf3
C4orf46
C5orf15
C5orf28
C5orf30
C5orf34
C5orf45
C5orf46
C5orf51
C6
C6orf118
C6orf136
C6orf141
C6orf195
C6orf229
C6orf89
C7orf13
C7orf26
C7orf49
C7orf50
C7orf66
C7orf73
C7orf76
C8B
C8orf4
C8orf58
C8orf59
C8orf76
C8orf82
C9orf142
C9orf16
C9orf171
C9orf173
C9orf50
C9orf62
C9orf78
C9orf85
CA10
CA13
CA4
CA9
CABIN1
CABLES1
CACFD1
CACNA2D3-AS1
CACYBP
CADM1
CADM2-AS2
CADM3
CALCOCO1
CALD1
CALR
CALU
CAMK2D
CAMK2G
CAMK2N2
CAMKK2
CAMSAP1
CAMSAP2
CAND1
CAP1
CAPG
CAPN11
CAPN12
CAPN14
CAPN15
CAPN2
CAPN8
CAPNS1
CAPNS2
CAPRIN1
CAPZA1
CAPZA2
CARD10
CARKD
CARM1
CASC3
CASC6
CASC9
CASK
CASKIN1
CASKIN2
CASP10
CASP12
CASP2
CASP4
CASP6
CAST
CATSPER2P1
CBFB
CBLC
CBLN2
CBR1
CBWD5
CBX1
CBX2
CBX6
CBX8
CC2D1A
CCAR1
CCAR2
CCBE1
CCBL2
CCDC109B
CCDC110
CCDC115
CCDC117
CCDC12
CCDC124
CCDC125
CCDC129
CCDC130
CCDC134
CCDC137
CCDC15
CCDC172
CCDC177
CCDC22
CCDC27
CCDC3
CCDC34
CCDC37
CCDC38
CCDC50
CCDC54
CCDC6
CCDC63
CCDC66
CCDC74A
CCDC77
CCDC79
CCDC82
CCDC83
CCDC85A
CCDC86
CCDC9
CCDC90B
CCDC91
CCDC93
CCDC94
CCDC96
CCER1
CCIN
CCKBR
CCL14
CCL16
CCL22
CCL23
CCL24
CCL28
CCM2
CCNC
CCND2
CCNE1
CCNI
CCNT1
CCNY
CCNYL2
CCPG1
CCR2
CCR8
CCT2
CCT4
CCT6A
CCT7
CCT8
CD101
CD151
CD164
CD180
CD1D
CD200
CD207
CD276
CD2BP2
CD300E
CD300LD
CD4
CD40LG
CD44
CD47
CD5
CD53
CD6
CD63
CD9
CD97
CDAN1
CDC123
CDC23
CDC25A
CDC27
CDC37
CDC37L1
CDC40
CDC42BPA
CDC42BPB
CDC42EP4
CDC42EP5
CDC42SE1
CDC42SE2
CDC45
CDC6
CDCA2
CDCA3
CDCA7
CDH11
CDH17
CDH8
CDIP1
CDIPT
CDK1
CDK10
CDK11A
CDK11B
CDK12
CDK13
CDK2
CDK2AP1
CDK3
CDK4
CDK5
CDK5RAP1
CDK6
CDKN1B
CDKN1C
CDKN2A
CDKN2AIP
CDKN2C
CDO1
CDR1
CDRT15
CDRT3
CDRT7
CDS2
CDT1
CDYL
CEACAM1
CEACAM19
CEACAM21
CEACAM5
CEBPD
CEBPZ
CECR5
CELF1
CELF6
CELSR1
CENPA
CENPC
CENPE
CENPH
CENPK
CENPM
CENPT
CEP128
CEP131
CEP135
CEP152
CEP170B
CEP295
CEP350
CEP41
CEP57
CEP57L1
CEP63
CEP68
CEP76
CEP78
CEP85
CERK
CERS2
CERS3-AS1
CES1
CES4A
CES5A
CETN1
CETN2
CETN3
CFAP126
CFAP36
CFD
CFHR2
CFHR5
CFLAR
CGGBP1
CGRRF1
CHADL
CHCHD1
CHCHD2
CHCHD4
CHCHD5
CHCHD6
CHD1
CHD1L
CHD6
CHD7
CHD9
CHEK1
CHERP
CHGA
CHKA
CHL1
CHM
CHMP1A
CHMP2A
CHMP2B
CHMP5
CHMP7
CHP1
CHRAC1
CHRM3-AS2
CHRNA2
CHRNB1
CHRNB4
CHST15
CHST6
CHST7
CHST9
CHSY1
CHTF18
CHUK
CIAPIN1
CIB1
CIB4
CIC
CINP
CIRH1A
CISD1
CISD3
CITED2
CITED4
CKAP2L
CKAP4
CKAP5
CKLF
CKS1B
CLASP1
CLCA2
CLCC1
CLCF1
CLCN3
CLCN4
CLCN6
CLDN15
CLDN8
CLDND1
CLEC14A
CLEC16A
CLEC2D
CLEC4C
CLEC4E
CLEC6A
CLEC7A
CLECL1
CLIP1
CLLU1
CLNS1A
CLP1
CLPB
CLPP
CLPTM1L
CLRN1
CLSTN1
CLTA
CLU
CLUH
CLUHP3
CMAHP
CMC1
CMC2
CMPK1
CMSS1
CMTM2
CMTM3
CNBD2
CNBP
CNDP2
CNIH1
CNN2
CNNM1
CNOT10
CNOT11
CNOT2
CNOT3
CNOT4
CNOT6L
CNOT7
CNOT8
CNP
CNPY2
CNPY3
CNR1
CNRIP1
CNTN2
CNTN4-AS1
COA1
COA3
COA4
COA6
COA7
COBLL1
COG6
COG7
COIL
COL11A2
COL2A1
COL4A2-AS2
COL7A1
COLEC10
COLEC12
COLQ
COMMD1
COMMD10
COMMD2
COMMD3
COMMD4
COMMD6
COMMD7
COMMD8
COMT
COMTD1
COPA
COPB1
COPB2
COPE
COPG1
COPRS
COPS2
COPS3
COPS4
COPS5
COPS7A
COPS8
COPZ1
COQ10B
COQ2
COQ5
CORO1C
CORO2A
COTL1
COX10
COX11
COX15
COX16
COX17
COX2
COX20
COX4I1
COX5A
COX5B
COX6A1
COX6A2
COX7A1
COX7A2
COX7A2L
COX7B
COX7B2
COX7C
COX8A
CPA6
CPB1
CPD
CPNE1
CPNE3
CPOX
CPPED1
CPSF3
CPSF4
CPSF7
CPVL
CPXCR1
CRACR2B
CRAT
CRBN
CREB3L1
CREB3L2
CREBL2
CREG1
CREM
CRH
CRIPT
CRISP1
CRKL
CRLF1
CROCCP2
CRTC2
CRTC3-AS1
CRYBB1
CRYBG3
CS
CSDE1
CSE1L
CSF3R
CSN2
CSNK1D
CSNK1G2-AS1
CSNK2B
CSPP1
CSRNP2
CSRP1
CSRP3
CST3
CST5
CST8
CSTB
CSTF1
CSTF2
CSTF2T
CSTF3
CT45A1
CTBP1
CTBP2
CTBS
CTC-338M12.4
CTC1
CTCF
CTCFL
CTD-2151A2.1
CTD-2270F17.1
CTD-3080P12.3
CTDNEP1
CTDP1
CTDSPL2
CTHRC1
CTNNA1
CTNNB1
CTNNBL1
CTNND1
CTPS1
CTR9
CTRB2
CTSLP2
CTSLP8
CTTN
CTXN2
CUL3
CUL5
CUTA
CUTC
CUZD1
CWC22
CWC25
CWC27
CWF19L2
CWH43
CX3CR1
CXCL13
CXCL17
CXCL5
CXXC5
CYB561
CYB561D1
CYB561D2
CYB5D1
CYB5R2
CYB5R3
CYBB
CYC1
CYFIP1
CYP1A2
CYP20A1
CYP2C19
CYP2C8
CYP2W1
CYP4F62P
CYP4V2
CYSLTR2
CYSTM1
CYTH3
DACH2
DAD1
DAG1
DAGLB
DAOA-AS1
DAP
DAP3
DARS
DARS2
DAXX
DAZ1
DAZAP2
DAZL
DBNL
DBR1
DBX2
DCAF12
DCAF13
DCAF13P3
DCAF16
DCAF7
DCBLD2
DCK
DCLRE1A
DCLRE1C
DCP1A
DCPS
DCST1
DCTD
DCTN2
DCTN3
DCTN4
DCTN6
DCTPP1
DCUN1D1
DCUN1D3
DCUN1D4
DCUN1D5
DCXR
DDA1
DDAH2
DDC-AS1
DDHD2
DDIT4L
DDOST
DDT
DDTL
DDX1
DDX10
DDX11-AS1
DDX19A
DDX20
DDX21
DDX23
DDX27
DDX3X
DDX3Y
DDX42
DDX43
DDX47
DDX5
DDX50
DDX51
DDX54
DDX55
DDX56
DDX6
DEAF1
2019-12-01
DECR2
DEDD
DEF8
DEFA11P
DEFA6
DEFB113
DEFB122
DEFB127
DEFB131
DEFB134
DEFT1P
DEGS1
DEK
DENND1A
DENND3
DENND4B
DENND5B-AS1
DENND6B
DEPDC1
DERA
DERL2
DESI1
DFFB
DFNB59
DGAT2
DGCR2
DGKK
DGKQ
DHODH
DHPS
DHRS11
DHRS13
DHRS3
DHX15
DHX16
DHX29
DHX30
DHX32
DHX36
DHX38
DHX57
DIABLO
DIAPH1
DIAPH2-AS1
DIAPH3
DIDO1
DIMT1
DIO1
DIP2B
DIRC1
DISC2
DKC1
DKFZp434J0226
DKFZP586B0319
DKFZP586I1420
DKK2
DLEU7-AS1
DLG1
DLG3
DLG5
DLGAP1-AS2
DLGAP2
DLGAP4
DLGAP5
DLL3
DLST
DLX1
DLX2-AS1
DLX4
DMBT1P1
DMTF1
DMWD
DNAAF1
DNAAF2
DNAH17-AS1
DNAJA1
DNAJA1P5
DNAJA3
DNAJB12
DNAJB14
DNAJC10
DNAJC15
DNAJC2
DNAJC21
DNAJC22
DNAJC24
DNAJC27-AS1
DNAJC5
DNAJC7
DNAJC8
DNAJC9-AS1
DNAL4
DND1
DNER
DNLZ
DNM1L
DNM2
DNM3OS
DNMBP
DNMT1
DNTTIP2
DOCK7
DOPEY1
DPAGT1
DPF2
DPH2
DPH3
DPH5
DPH7
DPM1
DPM3
DPP10-AS1
DPP10-AS3
DPP8
DPP9
DPPA4
DPT
DPY19L1
DPY19L1P1
DPY30
DPYD
DPYD-AS2
DPYSL5
DR1
DRAM1
DRAM2
DRAP1
DRD1
DRD2
DRG1
DROSHA
DSCAML1
DSCAS
DSG4
DSN1
DSTN
DSTNP2
DSTYK
DTHD1
DTNBP1
DTWD1
DTYMK
DUOXA2
DUS1L
DUS3L
DUSP12
DUSP14
DUSP15
DUSP21
DUSP28
DUSP3
DUSP9
DUT
DUX4
DVL1
DVL3
DXO
DYM
DYNC1I2
DYNC1LI2
DYNLL1
DYNLT3
DYRK1A
DYX1C1
DZANK1
E2F3
E2F4
EAF1
EAPP
EBLN2
EBNA1BP2
EBPL
ECD
ECH1
ECHDC1
ECHS1
ECI1
ECI2
ECSIT
ECT2
EDARADD
EDDM3A
EDDM3B
EDEM1
EDF1
EDIL3
EDN1
EEA1
EEF1A2
EEF1D
EEF1E1
EEF1G
EEF2
EEF2KMT
EFCAB12
EFCAB14
EFCAB14-AS1
EFCAB5
EFHD2
EFR3A
EFTUD2
EGFL6
EGLN1
EGR3
EHBP1
EHBP1L1
EHD3
EHD4-AS1
EHMT1-IT1
EHMT2
EI24
EID2
EIF1
EIF1AX
EIF1AY
EIF2A
EIF2AK1
EIF2AK2
EIF2B1
EIF2B3
EIF2B5
EIF2D
EIF2S1
EIF3A
EIF3B
EIF3C
EIF3E
EIF3F
EIF3G
EIF3H
EIF3IP1
EIF3J
EIF3K
EIF3L
EIF3M
EIF4A1
EIF4B
EIF4E
EIF4E1B
EIF4G1
EIF4G2
EIF4H
EIF5A
EIF5B
EIF6
ELAC2
ELAVL1
ELAVL2
ELAVL3
ELF1
ELF4
ELF5
ELK4
ELMOD1
ELMOD2
ELOF1
ELOVL1
ELP2
ELP3
ELP4
ELP5
EMC10
EMC2
EMC3
EMC6
EMC7
EMC8
EMD
EME1
EMG1
EMILIN1
EML4
ENDOV
ENO1
ENOSF1
ENOX1
ENPEP
ENPP5
ENPP6
ENTHD2
ENTPD3-AS1
ENTPD4
ENTPD8
ENY2
EPAS1
EPB41L2
EPB41L4A-AS2
EPB41L4B
EPB41L5
EPC2
EPDR1
EPHA6
EPHB4
EPHX2
EPHX3
EPN2
EPPIN
EPS15
EPS8L3
EPX
EPYC
ERAL1
ERBB2IP
ERCC6L
EREG
ERGIC2
ERH
ERI1
ERI3
ERICH1
ERICH5
ERMARD
ERO1L
ERVMER34-1
ESF1
ESRRA
ESYT1
ETF1
ETFA
ETHE1
EWSR1
EXD1
EXO1
EXOC3
EXOC3L4
EXOC6
EXOC7
EXOC8
EXOSC3
EXOSC6
EXOSC7
EXOSC9
EXT2
EXTL3
F2RL1
F3
F8A2
FABP2
FADS2
FAF1
FAF2
FAHD1
FAHD2A
FAIM
FAM102A
FAM103A1
FAM104A
FAM114A2
FAM118B
FAM122B
FAM129B
FAM133A
FAM133B
FAM13C
FAM150B
FAM153B
FAM155A-IT1
FAM155B
FAM156A
FAM160A2
FAM162B
FAM166A
FAM168B
FAM169B
FAM170B-AS1
FAM173A
FAM175A
FAM175B
FAM177A1
FAM178B
FAM179B
FAM182A
FAM183CP
FAM185A
FAM186A
FAM188A
FAM192A
FAM195B
FAM197Y2
FAM199X
FAM19A5
FAM205A
FAM20C
FAM212A
FAM215A
FAM216A
FAM216B
FAM219A
FAM21C
FAM32A
FAM3A
FAM41AY1
FAM43B
FAM46D
FAM50A
FAM57A
FAM58A
FAM63A
FAM65A
FAM69C
FAM71B
FAM71E1
FAM74A4
FAM76B
FAM83D
FAM83H
FAM83H-AS1
FAM86B3P
FAM86C1
FAM89A
FAM89B
FAM92B
FAM96A
FAM96B
FANCA
FANCB
FANCD2
FANCF
FANCG
FANCI
FANCM
FANK1-AS1
FAP
FAR2
FARS2
FARSA
FARSB
FASN
FASTK
FASTKD2
FASTKD5
FAU
FBL
FBLN1
FBLN5
FBP2
FBXL15
FBXL17
FBXL4
FBXL6
FBXO16
FBXO18
FBXO21
FBXO22
FBXO4
FBXO40
FBXO46
FBXO5
FBXO7
FBXO8
FBXW11
FBXW4
FCF1
FCGR3A
FCGRT
FCHO2
FCRLB
FDPS
FDX1L
FDXR
FES
FEZF1
FGD4
FGD5-AS1
FGF13
FGF14
FGF19
FGF23
FGF7
FGFR1OP
FGFR1OP2
FGFR4
FGFRL1
FGGY
FH
FHAD1
FHL5
FIBP
FIGLA
FIS1
FJX1
FKBP15
FKBP1A
FKBP9
FLAD1
FLI1
FLII
FLJ11710
FLJ13773
FLJ25758
FLJ31662
FLJ34503
FLJ36000
FLJ42102
FLJ42220
FLJ42627
FLJ44477
FLJ44635
FLJ46120
FLJ46284
FLJ46875
FLJ46906
FLOT1
FMO2
FMR1
FN3KRP
FNBP1
FNBP1L
FNDC1
FNIP1
FNTA
FNTB
FOPNL
FOSL2
FOXB1
FOXC1
FOXE3
FOXF1
FOXI1
FOXI2
FOXJ3
FOXL1
FOXL2NB
FOXN2
FOXN3-AS1
FOXO1
FOXP4
FPGS
FPR2
FRG2B
FRG2DP
FRMD7
FRYL
FSCN1
FSHB
FTH1
FTHL17
FTL
FTLP10
FTO-IT1
FTSJ1
FTSJ3
FUCA2
FUNDC1
FUNDC2P2
FURIN
FUT8
FXN
FXR1
FYTTD1
FZD6
G3BP1
G3BP2
G6PC3
GABARAPL2
GABPA
GABPB1
GABRA2
GABRA4
GABRA5
GABRA6
GABRB1
GABRR2
GADD45GIP1
GADL1
GAGE2B
GAGE7
GAK
GALC
GALK2
GALNT11
GALNT14
GALNT4
GALNT8
GALNTL5
GALT
GAP43
GAPDH
GAREML
GART
GAS2
GAS2L1P2
GATA1
GATA4
GATA6
GATAD1
GATB
GATSL3
GBAS
GBE1
GBP1P1
GBP4
GBP6
GC
GCDH
GCFC2
GCG
GCHFR
GCN1L1
GCSAM
GCSAML
GCSAML-AS1
GCSH
GDA
GDAP2
GDF2
GDF3
GDI1
GEMIN5
GEMIN6
GEMIN7
GET4
GFI1B
GFM1
GFOD2
GFRAL
GGA1
GGA2
GGA3
GGH
GGNBP2
GGT1
GGTA1P
GGTLC1
GGTLC2
GHITM
GIF
GIMAP4
GIMAP5
GIN1
GINM1
GINS3
GIPC1
GIT2
GJA1
GJA8
GJB6
GJC1
GK3P
GK5
GLE1
GLG1
GLI3
GLI4
GLIPR1L1
GLMP
GLO1
GLOD4
GLP1R
GLRA3
GLRX2
GLRX3
GLRX5
GLT1D1
GLT6D1
GLT8D1
GLTPD2
GLTSCR1
GLTSCR1L
GLTSCR2
GLUD1
GLUD2
GM140
GMCL1P1
GMDS
GMEB1
GMFB
GMFG
GMIP
GMNN
GMPPA
GMPR2
GNA11
GNAI2
GNAI3
GNAS
GNAS-AS1
GNAT2
GNAT3
GNB1
GNB2
GNB2L1
GNB5
GNE
GNG10
GNG11
GNG12
GNG5
GNGT1
GNL2
GNL3
GNLY
GNN
GNPNAT1
GNPTAB
GOLGA2P5
GOLGA7
GOLGA8A
GOLGA8R
GOLGB1
GOLIM4
GOLM1
GOLPH3
GOLPH3L
GON4L
GOPC
GOSR1
GOT2
GPALPP1
GPAM
GPATCH11
GPATCH3
GPC6
GPD2
GPHN
GPKOW
GPN1
GPN2
GPR1
GPR101
GPR107
GPR110
GPR116
GPR12
GPR128
GPR137
GPR150
GPR152
GPR155
GPR174
GPR22
GPR27
GPR33
GPR55
GPR65
GPR85
GPR88
[truncated: 6,366 more rows]
