# Supplementary material for: Mechanism and Molecular Network of RBM8A-Mediated Regulation of Oxaliplatin Resistance in Hepatocellular Carcinoma
Source: Front Oncol. 2021 Jan 22;10:585452. doi: 10.3389/fonc.2020.585452 (PMC7862710; doi:10.3389/fonc.2020.585452)
Supplement: Supplementary file 1 [file DataSheet_1.zip › ▓╣│Σ▒φ/Table S2 Biological processes involving modular genes based on Gene Ontology analysis.xls]

## Sheet: Enrichment_Select
Table S2.Biological Process of modular gene involvement
ID	Module	Description	GeneRatio	BgRatio	pvalue	p.adjust	qvalue	geneID	Count	Module_count
GO:0022613	Module_1	ribonucleoprotein complex biogenesis	0.0576271	485/18493	6.83e-10	3.26e-06	3.14e-06	G3BP1/NPM3/EMG1/EIF3M/CELF1/CLP1/NUDT21/TSR3/FTSJ3/CLNS1A/RPL10L/DDX3X/PDCD11/SNRNP200/SETX/RRP8/PES1/NOL11/GEMIN5/RSL1D1/NOB1/CNOT7/GNL2/HSP90AA1/HSP90AB1/GTF2H5/RPL10A/NOP2/NPM1/ZNF593/UTP18/NOP16/BRIX1/NOP10/DDX27/NSUN5/RBM22/TSR1/BCCIP/WDR18/USP36/RAN/RPL23A/RPLP0/RPS2/RPS6/RPS14/RPS19/SRSF6/NOL6/SNRPD1/SNRPF/TAF9/GCFC2/METTL16/GEMIN7/NOL10/ISG20L2/EIF2A/UTP15/EIF3F/EIF3G/RPL14/ERI1/DDX21/NOL…	68	3
GO:0042254	Module_1	ribosome biogenesis	0.0398305	282/18493	1.23e-09	3.26e-06	3.14e-06	NPM3/EMG1/TSR3/FTSJ3/RPL10L/DDX3X/PDCD11/RRP8/PES1/NOL11/RSL1D1/NOB1/GNL2/GTF2H5/RPL10A/NOP2/NPM1/ZNF593/UTP18/NOP16/BRIX1/NOP10/DDX27/NSUN5/TSR1/BCCIP/WDR18/USP36/RAN/RPL23A/RPLP0/RPS2/RPS6/RPS14/RPS19/NOL6/METTL16/NOL10/ISG20L2/EIF2A/UTP15/RPL14/ERI1/DDX21/NOLC1/UTP14C/UTP4	47	3
GO:0006413	Module_1	translational initiation	0.029661	194/18493	2.05e-08	1.49e-05	1.43e-05	EIF1/EIF3M/DDX3X/EIF1AX/EIF2B1/LARP1/RPL10A/NPM1/METTL3/RPL4/RPL9/RPL18A/RPL23A/RPL30/RPL31/RPL32/RPL39/RPL36A/RPLP0/RPS2/RPS3/RPS6/RPS13/RPS14/RPS18/RPS19/RPS26/RPS27A/RPS29/UBA52/EIF2A/EIF3F/EIF3G/RPL14/EIF5B	35	3
GO:0006303	Module_4	double-strand break repair via nonhomologous end joining	0.0761905	85/18493	2.76e-08	5.14e-05	4.64e-05	TFIP11/XRCC6/WRAP53/HIST2H4B/XRCC1/DEK/HIST3H3/MDC1	8	4
GO:0006364	Module_1	rRNA processing	0.029661	205/18493	8.59e-08	4.69e-05	4.52e-05	NPM3/EMG1/TSR3/FTSJ3/PDCD11/RRP8/PES1/NOL11/RSL1D1/NOB1/GTF2H5/RPL10A/NOP2/UTP18/NOP10/DDX27/NSUN5/TSR1/WDR18/USP36/RPS2/RPS6/RPS14/RPS19/NOL6/METTL16/NOL10/ISG20L2/UTP15/RPL14/ERI1/DDX21/NOLC1/UTP14C/UTP4	35	3
GO:0034470	Module_1	ncRNA processing	0.0440678	376/18493	1.11e-07	5.31e-05	5.11e-05	NPM3/EMG1/CLP1/TRMT61A/TSR3/TSEN15/FTSJ3/TYW5/ADAT2/PDCD11/RRP8/PES1/MTO1/NOL11/RSL1D1/ELP4/NOB1/KARS/GTF2H5/RPL10A/NOP2/PARN/UTP18/RTCB/CDK5RAP1/TRIT1/NOP10/DDX27/NSUN5/TSR1/METTL3/WDR18/USP36/TRMT11/RPS2/RPS6/RPS14/RPS19/MRPL44/NOL6/METTL16/NOL10/ISG20L2/UTP15/GTPBP3/RPL14/ERI1/DDX21/NOLC1/UTP14C/UTP4/TENT4A	52	4
GO:0008380	Module_2	RNA splicing	0.0535183	463/18493	1.13e-07	0.000432036	0.000419371	USP39/FASTK/HNRNPUL1/LSM6/PSIP1/DDX42/SREK1/PPP4R2/DDX5/HNRNPA3/RBM24/CSTF2T/U2SURP/PRPF6/PABPC1/HNRNPF/HNRNPH2/NONO/RSRC1/PPIL1/LSM7/POLR2F/PPP1R8/RBM28/PRCC/RNPC3/LUC7L/ZMAT5/PTBP1/CWC22/RBM4/CELF6/SFPQ/SRSF5/SMN2/SNRPA/SNRPD2/SNRPG/SRPK1/USP4/SCNM1/RBM42/PABPN1/RBM10/NSRP1/BUD13/ZCRB1/SART1/PRPF3/ZRANB2/DDX23/THRAP3/YJU2/SNU13	54	4
GO:0000398	Module_2	mRNA splicing, via spliceosome	0.0455897	374/18493	2.14e-07	0.000432036	0.000419371	USP39/HNRNPUL1/LSM6/PSIP1/DDX42/SREK1/DDX5/HNRNPA3/RBM24/CSTF2T/U2SURP/PRPF6/PABPC1/HNRNPF/HNRNPH2/RSRC1/PPIL1/LSM7/POLR2F/PRCC/RNPC3/LUC7L/ZMAT5/PTBP1/CWC22/RBM4/CELF6/SFPQ/SRSF5/SMN2/SNRPA/SNRPD2/SNRPG/SRPK1/USP4/RBM42/PABPN1/RBM10/NSRP1/BUD13/ZCRB1/SART1/PRPF3/DDX23/THRAP3/SNU13	46	3
GO:0022613	Module_2	ribonucleoprotein complex biogenesis	0.0525273	485/18493	1.15e-06	0.00122116	0.00118537	ADAR/NOP56/USP39/LSM6/PSIP1/RPL35/EXOSC6/MTERF4/SRFBP1/DKC1/EIF2D/EIF2S1/XRN2/FASTKD2/DHX30/RRS1/SIRT1/PRPF6/DCAF13/SENP3/AGO2/EIF6/PA2G4/TRMT112/NOP58/EXOSC9/DDX56/TEX10/PAK1IP1/PIH1D1/CHD7/LUC7L/CELF6/RPL5/RPS23/SRSF5/SMN2/SNRPD2/SNRPG/SRPK1/USP4/ERI3/NOC4L/LAS1L/WDR75/EIF3B/LIMD1/SART1/PRPF3/IMP4/DDX23/NOP53/SNU13	53	3
GO:0006364	Module_2	rRNA processing	0.0287413	205/18493	2.38e-06	0.00217495	0.00211119	NOP56/LSM6/RPL35/EXOSC6/MTERF4/SRFBP1/DKC1/XRN2/RRS1/SIRT1/DCAF13/SENP3/PA2G4/TRMT112/NOP58/EXOSC9/DDX56/TEX10/PIH1D1/CHD7/RPL5/ERI3/NOC4L/LAS1L/WDR75/SART1/IMP4/NOP53/SNU13	29	3
GO:0002181	Module_1	cytoplasmic translation	0.0161017	93/18493	5.29e-06	0.00165111	0.0015903	EIF3M/JAKMIP1/EEF2/RPL10A/RWDD1/DPH5/METTL3/RPL9/RPL18A/RPL30/RPL31/RPL32/RPL39/RPL36A/RPLP0/RPS26/RPS29/EIF3F/EIF3G	19	3
GO:0034470	Module_2	ncRNA processing	0.0416254	376/18493	8.56e-06	0.00608426	0.00590591	ADAR/NOP56/RPP38/RPP40/LSM6/RPL35/EXOSC6/PUSL1/MTERF4/SRFBP1/DKC1/XRN2/SEPHS1/RRS1/SIRT1/ELP5/DCAF13/THUMPD3/SENP3/AGO2/METTL1/PA2G4/TRMT112/NOP58/EXOSC9/CT45A1/DDX56/TEX10/PIH1D1/TRMT12/CHD7/RPL5/ERI3/NOC4L/LAS1L/WDR75/PRKRA/SART1/IMP4/NOP53/SNU13/INTS14	42	4
GO:0008380	Module_1	RNA splicing	0.0457627	463/18493	1.29e-05	0.0033762	0.00325187	PDCD7/SUGP2/HNRNPR/CELF1/CLP1/NUDT21/TSEN15/CLNS1A/ZMAT2/DYRK1A/ELAVL1/CASC3/DNAJC8/SNRNP200/SETX/RBFOX2/LSM5/GEMIN5/LSM1/ZNF326/GTF2F2/TRA2A/IK/YBX1/PCBP1/ZBTB7A/RTCB/CDK12/POLR2B/POLR2E/RBFOX1/MAGOHB/PPP2CA/WDR33/RBM22/CTNNBL1/METTL3/CCAR2/RBM25/RPS13/RPS26/SRSF6/SNRPD1/SNRPF/GCFC2/TMBIM6/AHNAK/METTL16/GEMIN7/SF3B5/PRPF38A/SRSF11/PRDX6/DHX38	54	4
GO:0042254	Module_2	ribosome biogenesis	0.0327056	282/18493	3.05e-05	0.0162503	0.0157739	NOP56/LSM6/RPL35/EXOSC6/MTERF4/SRFBP1/DKC1/XRN2/FASTKD2/DHX30/RRS1/SIRT1/DCAF13/SENP3/EIF6/PA2G4/TRMT112/NOP58/EXOSC9/DDX56/TEX10/PAK1IP1/PIH1D1/CHD7/RPL5/ERI3/NOC4L/LAS1L/WDR75/SART1/IMP4/NOP53/SNU13	33	3
GO:0032543	Module_2	mitochondrial translation	0.0188305	135/18493	0.000134952	0.0359703	0.0349158	CHCHD1/MTERF4/MRPL21/FASTKD2/MRPL46/TRUB2/MRPL4/MRPL30/MRPL48/MRPS21/MTRF1L/MRPS22/MRPS35/MRPS26/MRPS5/MRPL9/GFM1/MRPL33/MRPL58	19	3
GO:0000398	Module_1	mRNA splicing, via spliceosome	0.0355932	374/18493	0.000261907	0.0476816	0.0459256	PDCD7/HNRNPR/CELF1/CLP1/NUDT21/CLNS1A/ZMAT2/DYRK1A/ELAVL1/CASC3/DNAJC8/SNRNP200/SETX/RBFOX2/LSM5/GEMIN5/GTF2F2/TRA2A/IK/YBX1/PCBP1/ZBTB7A/POLR2B/POLR2E/RBFOX1/MAGOHB/WDR33/RBM22/CTNNBL1/METTL3/RBM25/SRSF6/SNRPD1/SNRPF/GCFC2/METTL16/GEMIN7/SF3B5/PRPF38A/SRSF11/PRDX6/DHX38	42	3
GO:0140014	Module_1	mitotic nuclear division	0.0279661	277/18493	0.000406211	0.0642689	0.061902	TOM1L1/SMC4/PIBF1/SMC2/SPAG5/STAG2/PDS5A/FBXO5/CHMP2A/NCAPH2/IK/KIF22/KPNB1/CHMP1A/CHMP5/ATRX/AURKAIP1/BCCIP/PSMG2/RAN/ANAPC1/AURKA/CDT1/CDC23/PRC1/CHMP7/BUB3/PTTG1/TRIP13/MAD2L1BP/NCAPD2/CDC27/TENT4A	33	4
GO:0140053	Module_2	mitochondrial gene expression	0.0198216	159/18493	0.000420703	0.069006	0.0669831	CHCHD1/MTERF4/MRPL21/FASTKD2/MRPL46/TRUB2/MRPL4/MRPL30/MRPL48/MRPS21/MTRF1L/MRPS22/MRPS35/MRPS26/MRPS5/MRPL9/GFM1/TBRG4/MRPL33/MRPL58	20	3
GO:0006414	Module_2	translational elongation	0.0168484	134/18493	0.00100288	0.10967	0.106455	USP16/CHCHD1/EEF1A2/MRPL21/MRPL46/MRPL4/MRPL30/MRPL48/MRPS21/MRPS22/MRPS35/MRPS26/MRPS5/MRPL9/GFM1/MRPL33/MRPL58	17	3
GO:0006364	Module_4	rRNA processing	0.0571429	205/18493	0.00111688	0.130412	0.117774	NSUN4/POP5/TFB2M/BYSL/RPF2/TENT4B	6	3
GO:0006414	Module_5	translational elongation	0.0634921	134/18493	0.00112773	0.220506	0.19397	DPH2/MRPL18/MRPL41/SECISBP2L	4	3
GO:0034470	Module_4	ncRNA processing	0.0761905	376/18493	0.00136152	0.138442	0.125025	NSUN4/POP5/ELP2/TFB2M/TARBP2/BYSL/RPF2/TENT4B	8	4
GO:0140014	Module_3	mitotic nuclear division	0.0547945	277/18493	0.00162773	0.12139	0.10744	TACC3/SH2B1/KIF2A/WRAP73/RPL24/AURKB/DLGAP5/ABRAXAS2	8	4
GO:0042255	Module_1	ribosome assembly	0.00932203	63/18493	0.00195446	0.120399	0.115965	RPL10L/DDX3X/NOP2/NPM1/BRIX1/WDR18/RPL23A/RPLP0/RPS14/RPS19/EIF2A	11	3
GO:0060968	Module_2	regulation of gene silencing	0.0138751	115/18493	0.0039542	0.227883	0.221203	DDX5/DNMT1/SIRT1/ASF1A/AGO2/ATAD2/POLR2F/PPP3CA/MAP2K1/TP53/HIRA/HIST1H4D/HIST1H4H/LIMD1	14	3
GO:0006414	Module_1	translational elongation	0.0144068	134/18493	0.00511894	0.196608	0.189368	MRPL3/MRPL54/PSTK/MRPL52/EEF1D/EEF2/MRPS27/MRPL51/MRPS17/DPH5/AURKAIP1/MRPL40/MRPL38/MRPL44/SRP9/SECISBP2/GADD45GIP1	17	3
GO:0051052	Module_1	regulation of DNA metabolic process	0.0338983	412/18493	0.00540909	0.202578	0.195118	ACTR2/TRIM28/CDK2/RAD51AP1/POLQ/STAG2/EHMT2/FAF1/PTK2B/PDS5A/CLCF1/RNF169/FBXO5/TINF2/HSP90AA1/HSP90AB1/KPNA2/NPM1/PARN/GMNN/UIMC1/MIS18A/ATRX/PPP2CA/RIF1/HDAC8/WDR18/USP37/SENP2/RFC2/RPS3/S100A11/BLM/STAT6/TP53BP1/USP1/ZNF91/PIF1/CDT1/TRIP12	40	4
GO:0042254	Module_4	ribosome biogenesis	0.0571429	282/18493	0.00544761	0.201259	0.181754	NSUN4/POP5/TFB2M/BYSL/RPF2/TENT4B	6	3
GO:0140053	Module_3	mitochondrial gene expression	0.0342466	159/18493	0.00862296	0.201377	0.178235	RPUSD3/HSD17B10/MRPS23/RARS2/MRPL32	5	3
GO:0060964	Module_4	regulation of gene silencing by miRNA	0.0285714	80/18493	0.0106512	0.244321	0.220644	HIST2H4B/TARBP2/HIST1H3A	3	3
GO:2000278	Module_2	regulation of DNA biosynthetic process	0.011893	104/18493	0.0110797	0.352622	0.342285	CCT4/CCT2/DKC1/PRKD2/FBXO4/RFC4/FAM129B/TP53/MAPKAPK5/TNKS/CCT6A/KLF4	12	3
GO:0008380	Module_3	RNA splicing	0.0616438	463/18493	0.0113368	0.234599	0.20764	ALYREF/PAPOLA/PRPF31/TSEN54/LGALS3/POLR2H/UBL5/DHX16/PRPF4B	9	4
GO:0060147	Module_4	regulation of posttranscriptional gene silencing	0.0285714	83/18493	0.0117671	0.24587	0.222042	HIST2H4B/TARBP2/HIST1H3A	3	3
GO:0060966	Module_4	regulation of gene silencing by RNA	0.0285714	83/18493	0.0117671	0.24587	0.222042	HIST2H4B/TARBP2/HIST1H3A	3	3
GO:0140053	Module_1	mitochondrial gene expression	0.0152542	159/18493	0.0128552	0.315555	0.303934	MRPL3/MRPL54/MRPL52/MRPS27/MTO1/MRPL51/MRPS17/CDK5RAP1/TRIT1/AURKAIP1/RMND1/MRPL40/MRPL38/MRPL44/TFAM/NOA1/GADD45GIP1/RCC1L	18	3
GO:0060968	Module_3	regulation of gene silencing	0.0273973	115/18493	0.0131172	0.234599	0.20764	ZMPSTE24/HIST1H1E/POLR2H/HIST1H3B	4	3
GO:0042255	Module_3	ribosome assembly	0.0205479	63/18493	0.0135537	0.234599	0.20764	RPL24/RPS27/RRP7BP	3	3
GO:0006413	Module_3	translational initiation	0.0342466	194/18493	0.0189874	0.253881	0.224707	EIF2AK1/RPL24/RPS27/EIF3A/CDC123	5	3
GO:0006413	Module_2	translational initiation	0.0178394	194/18493	0.019594	0.4398	0.426907	RPL35/EIF2D/EIF2S1/RPL36/PABPC1/AGO2/EIF6/PPP1CA/RBM4/RPL5/RPL8/RPL15/RPL17/RPL34/RPL37/RPS23/EIF3B/RPL23	18	3
GO:0022613	Module_4	ribonucleoprotein complex biogenesis	0.0666667	485/18493	0.0205969	0.269295	0.243198	NSUN4/POP5/TFB2M/TARBP2/BYSL/RPF2/TENT4B	7	3
GO:0140014	Module_4	mitotic nuclear division	0.047619	277/18493	0.0208929	0.269295	0.243198	CCNI/ANAPC4/RHOA/PIN1/CDK13	5	4
GO:2000278	Module_4	regulation of DNA biosynthetic process	0.0285714	104/18493	0.0214188	0.269295	0.243198	DNAJC2/WRAP53/TENT4B	3	3
GO:0032543	Module_3	mitochondrial translation	0.0273973	135/18493	0.0222745	0.253881	0.224707	RPUSD3/MRPS23/RARS2/MRPL32	4	3
GO:0032543	Module_1	mitochondrial translation	0.0127119	135/18493	0.025375	0.428628	0.412842	MRPL3/MRPL54/MRPL52/MRPS27/MRPL51/MRPS17/CDK5RAP1/AURKAIP1/RMND1/MRPL40/MRPL38/MRPL44/NOA1/GADD45GIP1/RCC1L	15	3
GO:0060964	Module_3	regulation of gene silencing by miRNA	0.0205479	80/18493	0.0254641	0.264005	0.233667	ZMPSTE24/POLR2H/HIST1H3B	3	3
GO:0060968	Module_4	regulation of gene silencing	0.0285714	115/18493	0.0277796	0.293593	0.265141	HIST2H4B/TARBP2/HIST1H3A	3	3
GO:0060147	Module_3	regulation of posttranscriptional gene silencing	0.0205479	83/18493	0.0279984	0.268244	0.237418	ZMPSTE24/POLR2H/HIST1H3B	3	3
GO:0060966	Module_3	regulation of gene silencing by RNA	0.0205479	83/18493	0.0279984	0.268244	0.237418	ZMPSTE24/POLR2H/HIST1H3B	3	3
GO:0000398	Module_3	mRNA splicing, via spliceosome	0.0479452	374/18493	0.0291312	0.268244	0.237418	ALYREF/PAPOLA/PRPF31/POLR2H/UBL5/DHX16/PRPF4B	7	3
GO:0034470	Module_3	ncRNA processing	0.0479452	376/18493	0.0298646	0.268244	0.237418	TSEN54/HSD17B10/TYW1/INTS12/RPS27/RRP7BP/UTP11	7	4
GO:0060964	Module_2	regulation of gene silencing by miRNA	0.00891972	80/18493	0.0298684	0.491589	0.477178	DDX5/AGO2/POLR2F/PPP3CA/MAP2K1/TP53/HIST1H4D/HIST1H4H/LIMD1	9	3
GO:0051052	Module_4	regulation of DNA metabolic process	0.0571429	412/18493	0.0300466	0.310638	0.280534	TFIP11/DNAJC2/WRAP53/XRCC1/DEK/TENT4B	6	4
GO:0140014	Module_2	mitotic nuclear division	0.0227948	277/18493	0.0300482	0.491589	0.477178	NME6/CDKN1C/USP16/UBE2C/UBXN2B/SMC5/RRS1/NUP62/NSL1/PEBP1/NUSAP1/ANLN/RAD21/BTC/BUB1B/HIRA/DSN1/NAA50/NUF2/TNKS/CCNE1/KNSTRN/KIF14	23	4
GO:0002181	Module_2	cytoplasmic translation	0.0099108	93/18493	0.0301026	0.491589	0.477178	EIF2D/RBM24/RPL36/ZC3H15/RBM4/RPL8/RPL15/RPL17/RPS23/EIF3B	10	3
GO:0006303	Module_5	double-strand break repair via nonhomologous end joining	0.031746	85/18493	0.0340272	0.299104	0.263109	MLH1/MRE11	2	4
GO:0060147	Module_2	regulation of posttranscriptional gene silencing	0.00891972	83/18493	0.0367078	0.491589	0.477178	DDX5/AGO2/POLR2F/PPP3CA/MAP2K1/TP53/HIST1H4D/HIST1H4H/LIMD1	9	3
GO:0060966	Module_2	regulation of gene silencing by RNA	0.00891972	83/18493	0.0367078	0.491589	0.477178	DDX5/AGO2/POLR2F/PPP3CA/MAP2K1/TP53/HIST1H4D/HIST1H4H/LIMD1	9	3
GO:0002181	Module_3	cytoplasmic translation	0.0205479	93/18493	0.0373764	0.287225	0.254218	HSPA14/RPL24/EIF3A	3	3
GO:0006303	Module_2	double-strand break repair via nonhomologous end joining	0.00891972	85/18493	0.0418199	0.491589	0.477178	PSMD14/KAT5/KDM2A/POLM/DCLRE1C/NHEJ1/HIST1H4D/HIST1H4H/ATP23	9	4
GO:0006303	Module_1	double-strand break repair via nonhomologous end joining	0.00847458	85/18493	0.0437954	0.497044	0.478739	POLQ/POLL/ZBTB7A/UIMC1/RIF1/BLM/TP53BP1/HIST1H4I/DCLRE1A/PAXX	10	4
GO:0051052	Module_2	regulation of DNA metabolic process	0.0307235	412/18493	0.0441155	0.491589	0.477178	CCT4/CCT2/EXOSC6/PPP4R2/DKC1/DNMT1/KDM1B/SIRT1/PRKD2/FBXO4/GNL3/SETD2/MSH3/SMARCAL1/TMEM161A/OTUB1/RFC4/BCL6/RPA2/MAGEF1/MAP2K4/NMNAT1/FAM129B/TP53/TTF1/NABP2/MAPKAPK5/TNKS/CCT6A/KLF4/CDK1	31	4
GO:0051052	Module_3	regulation of DNA metabolic process	0.0479452	412/18493	0.0452546	0.300821	0.266252	ALYREF/ZMPSTE24/SH2B1/HIST1H1E/TCP1/AURKB/NSD2	7	4
GO:0008380	Module_4	RNA splicing	0.0571429	463/18493	0.0484198	0.347112	0.313473	SF3B2/TFIP11/HNRNPM/THOC3/RBM17/CDK13	6	4
GO:2000278	Module_3	regulation of DNA biosynthetic process	0.0205479	104/18493	0.0493121	0.306158	0.270976	SH2B1/TCP1/AURKB	3	3
GO:0042255	Module_4	ribosome assembly	0.0190476	63/18493	0.0498491	0.347112	0.313473	NSUN4/RPF2	2	3
