# Supplementary material for: Mechanism and Molecular Network of RBM8A-Mediated Regulation of Oxaliplatin Resistance in Hepatocellular Carcinoma
Source: Front Oncol. 2021 Jan 22;10:585452. doi: 10.3389/fonc.2020.585452 (PMC7862710; doi:10.3389/fonc.2020.585452)
Supplement: Supplementary file 1 [file DataSheet_1.zip › ▓╣│Σ▒φ/Table S3 Signaling pathways involving modular genes.xls]

## Sheet: iSubpathway_Select
Table S3.Signaling pathways of modular gene involvement
pathwayName	pathwayId	annMoleculeRatio	annBgRatio	pvalue	fdr	Count
Cell adhesion molecules (CAMs)	path:04514_57	3/3080	7/26232	0.0393089	0.637297	3
Cell adhesion molecules (CAMs)	path:04514_73	3/3080	5/26232	0.0134604	0.519449	3
Cell adhesion molecules (CAMs)	path:04514_78	3/3080	6/26232	0.0245828	0.538983	3
Cell adhesion molecules (CAMs)	path:04514_76	3/3080	5/26232	0.0134604	0.519449	3
Cell adhesion molecules (CAMs)	path:04514_69	3/3080	5/26232	0.0134604	0.519449	3
Cell adhesion molecules (CAMs)	path:04514_68	3/3080	5/26232	0.0134604	0.519449	3
Cell cycle	path:04110_15	10/3080	47/26232	0.0434644	0.637297	10
Cell cycle	path:04110_5	9/3080	29/26232	0.00466397	0.331566	9
Cell cycle	path:04110_16	11/3080	47/26232	0.0181463	0.538983	11
Cell cycle	path:04110_8	10/3080	27/26232	0.000622647	0.114834	10
Cell cycle	path:04110_2	9/3080	36/26232	0.0206523	0.538983	9
Cell cycle	path:04110_13	8/3080	21/26232	0.00177007	0.20763	8
Cell cycle	path:04110_12	11/3080	51/26232	0.0321472	0.59855	11
Cell cycle	path:04110_6	9/3080	39/26232	0.0337757	0.609521	9
ErbB signaling pathway	path:04012_2	4/3080	12/26232	0.0432574	0.637297	4
Glioma	path:05214_5	3/3080	7/26232	0.0393089	0.637297	3
Hepatitis B	path:05161_26	3/3080	4/26232	0.00589993	0.364243	3
Hepatitis C	path:05160_6	5/3080	17/26232	0.0410466	0.637297	5
Hepatitis C	path:05160_7	6/3080	22/26232	0.0370022	0.637297	6
Insulin signaling pathway	path:04910_9	4/3080	12/26232	0.0432574	0.637297	4
MAPK signaling pathway	path:04010_20	8/3080	33/26232	0.0337153	0.609521	8
mRNA surveillance pathway	path:03015_9	5/3080	16/26232	0.0319818	0.59855	5
mRNA surveillance pathway	path:03015_8	5/3080	16/26232	0.0319818	0.59855	5
N-Glycan biosynthesis	path:00510_8	5/3080	12/26232	0.00864268	0.429916	5
N-Glycan biosynthesis	path:00510_5	6/3080	14/26232	0.00338364	0.288244	6
N-Glycan biosynthesis	path:00510_6	7/3080	13/26232	0.000275051	0.0586609	7
N-Glycan biosynthesis	path:00510_4	6/3080	13/26232	0.00214536	0.218827	6
Pathways in cancer	path:05200_36	5/3080	15/26232	0.0242798	0.538983	5
Pathways in cancer	path:05200_35	5/3080	15/26232	0.0242798	0.538983	5
Pathways in cancer	path:05200_32	3/3080	7/26232	0.0393089	0.637297	3
Pathways in cancer	path:05200_10	10/3080	47/26232	0.0434644	0.637297	10
Pathways in cancer	path:05200_15	9/3080	38/26232	0.0288942	0.59855	9
PI3K-Akt signaling pathway	path:04151_6	20/3080	101/26232	0.0129373	0.519449	20
Purine metabolism	path:00230_12	20/3080	111/26232	0.033476	0.609521	20
Purine metabolism	path:00230_16	5/3080	17/26232	0.0410466	0.637297	5
Purine metabolism	path:00230_21	4/3080	9/26232	0.0146734	0.519449	4
Pyrimidine metabolism	path:00240_15	15/3080	47/26232	0.00020375	0.0477997	15
Pyrimidine metabolism	path:00240_11	23/3080	78/26232	1.98e-05	0.0116159	23
Pyrimidine metabolism	path:00240_7	10/3080	40/26232	0.0151025	0.519449	10
Pyrimidine metabolism	path:00240_13	23/3080	84/26232	7.2e-05	0.0241293	23
Pyrimidine metabolism	path:00240_14	25/3080	83/26232	5.78e-06	0.00452312	25
Pyrimidine metabolism	path:00240_16	10/3080	28/26232	0.000867405	0.134347	10
Pyrimidine metabolism	path:00240_3	20/3080	79/26232	0.000636337	0.114834	20
Pyrimidine metabolism	path:00240_4	7/3080	25/26232	0.0217102	0.538983	7
Pyrimidine metabolism	path:00240_2	25/3080	81/26232	3.55e-06	0.00416783	25
Pyrimidine metabolism	path:00240_5	23/3080	84/26232	7.2e-05	0.0241293	23
Pyrimidine metabolism	path:00240_1	25/3080	81/26232	3.55e-06	0.00416783	25
Pyrimidine metabolism	path:00240_8	12/3080	46/26232	0.0056862	0.360536	12
Pyrimidine metabolism	path:00240_10	20/3080	81/26232	0.000894877	0.134347	20
Regulation of actin cytoskeleton	path:04810_12	10/3080	46/26232	0.0380776	0.637297	10
Regulation of actin cytoskeleton	path:04810_2	9/3080	34/26232	0.0142527	0.519449	9
Regulation of actin cytoskeleton	path:04810_13	11/3080	46/26232	0.0154993	0.519449	11
Regulation of actin cytoskeleton	path:04810_4	9/3080	36/26232	0.0206523	0.538983	9
Regulation of actin cytoskeleton	path:04810_3	13/3080	67/26232	0.0460886	0.662724	13
Regulation of actin cytoskeleton	path:04810_1	11/3080	39/26232	0.00419415	0.317403	11
Regulation of actin cytoskeleton	path:04810_11	5/3080	17/26232	0.0410466	0.637297	5
Regulation of actin cytoskeleton	path:04810_7	5/3080	17/26232	0.0410466	0.637297	5
Ribosome biogenesis in eukaryotes	path:03008_6	5/3080	15/26232	0.0242798	0.538983	5
Ribosome biogenesis in eukaryotes	path:03008_2	15/3080	41/26232	3.41e-05	0.0160055	15
Ribosome biogenesis in eukaryotes	path:03008_7	5/3080	15/26232	0.0242798	0.538983	5
Ribosome biogenesis in eukaryotes	path:03008_10	5/3080	11/26232	0.00557579	0.360536	5
RIG-I-like receptor signaling pathway	path:04622_9	4/3080	12/26232	0.0432574	0.637297	4
RIG-I-like receptor signaling pathway	path:04622_5	4/3080	11/26232	0.0317191	0.59855	4
RNA degradation	path:03018_10	4/3080	8/26232	0.00897948	0.429916	4
RNA degradation	path:03018_8	7/3080	25/26232	0.0217102	0.538983	7
RNA transport	path:03013_9	3/3080	3/26232	0.00161728	0.199691	3
RNA transport	path:03013_18	8/3080	23/26232	0.00344026	0.288244	8
Viral carcinogenesis	path:05203_3	2/3080	2/26232	0.0137821	0.519449	2
