# Supplementary material for: Mechanism and Molecular Network of RBM8A-Mediated Regulation of Oxaliplatin Resistance in Hepatocellular Carcinoma
Source: Front Oncol. 2021 Jan 22;10:585452. doi: 10.3389/fonc.2020.585452 (PMC7862710; doi:10.3389/fonc.2020.585452)
Supplement: Supplementary file 1 [file DataSheet_1.zip › ▓╣│Σ▒φ/Table S4 Non-coding RNAs (ncRNAs) regulating modular genes.xlsx]

## Sheet: Pivot_result
Table S3. The ncRNA Regulating Modular Genes
module	pivot	moduleLinks	Pvalue
m1	miR-16-5p	144	2.8615e-08
m1	miR-23b-3p	124	4.73848e-08
m1	miR-374a-5p	105	0.0080544
m1	miR-374b-5p	122	4.79792e-06
m1	let-7b-5p	131	2.79813e-05
m1	miR-421	93	9.48274e-07
m1	miR-98-5p	101	0.000177944
m1	miR-495-3p	130	1.99866e-06
m1	miR-410-3p	103	0.0011886
m1	miR-615-3p	70	1.17088e-09
m1	miR-424-5p	118	6.08167e-06
m1	miR-539-5p	112	3.2852e-06
m1	miR-485-5p	83	8.84155e-06
m1	miR-412-3p	22	0.000291357
m1	miR-195-5p	116	6.84105e-06
m1	miR-6884-5p	20	0.0408228
m1	miR-26b-5p	157	6.8596e-07
m1	miR-183-5p	79	0.000101183
m1	miR-6840-3p	16	0.0289204
m1	miR-3135b	18	0.00982133
m1	miR-383-5p	70	2.131e-05
m1	miR-497-5p	112	9.36512e-05
m1	miR-15b-5p	118	0.000327963
m1	miR-4459	26	0.00409994
m1	miR-202-3p	96	9.17427e-05
m1	miR-136-5p	70	3.53853e-05
m1	miR-107	91	0.0151653
m1	miR-323b-5p	63	3.89964e-07
m1	miR-3652	18	0.0390647
m1	miR-1-3p	82	0.000623972
m1	miR-34a-5p	96	0.00111777
m1	FENDRR	170	2.29441e-05
m1	TUG1	140	1.71284e-06
m1	CRNDE	113	0.00107888
m1	miR-340-5p	145	7.00777e-07
m1	miR-144-3p	112	1.8944e-05
m1	miR-302b-3p	94	0.000547862
m1	miR-494-3p	109	3.24132e-06
m1	miR-19a-3p	105	0.00024451
m1	miR-302d-3p	101	9.00857e-05
m1	miR-301a-3p	95	0.00516405
m1	miR-590-3p	181	2.24994e-07
m1	miR-376b-3p	58	0.00088515
m1	miR-339-5p	40	0.0165291
m1	miR-372-3p	93	0.000417738
m1	miR-342-3p	48	0.0322631
m1	miR-18a-5p	81	3.54046e-05
m1	miR-26a-5p	92	0.000214603
m1	miR-301b-3p	92	0.00313576
m1	miR-296-3p	47	3.06075e-05
m1	miR-454-3p	89	0.00535851
m1	miR-520b	99	2.07906e-05
m1	miR-217	90	8.02383e-10
m1	miR-130b-3p	88	0.0321964
m1	miR-194-5p	71	0.000123403
m1	miR-27b-3p	98	0.0138757
m1	miR-4722-5p	21	0.0493611
m1	miR-27a-3p	104	0.00014414
m1	miR-181b-5p	132	1.23468e-08
m1	miR-486-5p	44	0.000180813
m1	miR-377-3p	70	0.014583
m1	miR-363-3p	73	0.00633197
m1	miR-520e	99	4.19535e-05
m1	miR-181c-5p	105	3.22773e-06
m1	miR-425-5p	48	0.0108144
m1	miR-135a-5p	74	5.59631e-05
m1	miR-216b-5p	68	1.68742e-05
m1	miR-148b-3p	79	0.00237085
m1	miR-4433a-3p	16	0.00416512
m1	miR-199a-5p	49	0.0310541
m1	miR-221-3p	84	0.000105022
m1	miR-145-5p	67	0.000862316
m1	miR-6808-5p	23	0.0138728
m1	miR-512-5p	20	0.00282918
m1	miR-4793-3p	17	0.0138268
m1	miR-106a-5p	121	0.000454421
m1	miR-30d-5p	123	3.87767e-08
m1	miR-1297	74	0.00702789
m1	miR-206	88	3.24122e-06
m1	miR-186-5p	169	5.38067e-11
m1	miR-93-5p	136	6.89873e-05
m1	miR-30c-5p	122	6.84869e-07
m1	miR-548x-3p	15	0.0257892
m1	miR-484	56	4.22916e-07
m1	miR-30e-5p	110	9.17322e-05
m1	miR-137	78	0.000997609
m1	miR-196b-5p	60	0.00091345
m1	miR-1343-3p	16	0.00360031
m1	miR-196a-5p	71	6.20242e-05
m1	miR-122-5p	78	0.00301137
m1	miR-218-5p	89	0.000264179
m1	miR-24-3p	79	0.007001
m1	miR-330-5p	42	0.00181863
m1	miR-302a-3p	110	7.64997e-06
m1	miR-15a-5p	123	1.81765e-06
m1	miR-28-5p	51	0.00265316
m1	miR-103a-3p	117	8.68686e-07
m1	miR-519d-3p	111	0.000320186
m1	miR-542-3p	59	0.000164703
m1	miR-185-5p	75	0.00162824
m1	miR-503-5p	83	9.54186e-07
m1	miR-106b-5p	129	0.00012838
m1	miR-346	34	0.00516276
m1	miR-1260a	12	0.0114664
m1	miR-491-5p	65	0.000192895
m1	miR-3653-5p	27	0.00729092
m1	miR-197-3p	65	1.62781e-06
m1	miR-511-5p	31	0.0207731
m1	miR-599	56	4.04987e-05
m1	miR-6783-3p	11	0.00697331
m1	miR-548ai	8	0.00200645
m1	miR-6758-5p	13	0.00526402
m1	miR-1260b	29	3.62972e-08
m1	miR-548aj-3p	16	0.0117827
m1	miR-4710	10	0.00721105
m1	miR-4747-5p	14	0.00453869
m1	miR-4770	20	0.0311725
m1	miR-4725-3p	12	0.013262
m1	miR-6828-5p	9	0.0108436
m1	miR-449c-3p	4	0.0128781
m1	miR-23a-3p	121	1.09825e-07
m1	miR-17-5p	131	0.00046993
m1	miR-9-5p	95	0.000810324
m1	miR-155-5p	83	0.00139539
m1	miR-141-3p	74	0.00610488
m1	miR-204-5p	76	0.000744239
m1	miR-302e	79	0.00346072
m1	let-7g-5p	91	0.000657102
m1	miR-302c-3p	116	2.339e-08
m1	miR-505-3p	67	7.57653e-06
m1	miR-520c-3p	98	0.000184465
m1	miR-29b-3p	89	1.02996e-05
m1	miR-143-3p	66	0.00191321
m1	miR-423-3p	28	0.00902454
m1	miR-139-5p	76	4.9817e-06
m1	miR-373-3p	116	4.12106e-06
m1	miR-134-5p	58	2.49605e-05
m1	miR-25-3p	90	0.0016922
m1	let-7i-5p	87	0.0235202
m1	let-7a-5p	103	0.000221458
m1	miR-146b-5p	66	0.00018369
m1	miR-490-3p	41	0.00155037
m1	miR-22-3p	50	0.0095899
m1	miR-367-3p	73	0.0281956
m1	miR-520a-3p	89	0.00041114
m1	miR-20b-5p	128	1.63736e-05
m1	miR-6868-3p	10	0.0231437
m1	miR-146a-5p	62	0.000540873
m1	miR-613	62	0.00130089
m1	miR-182-5p	88	7.85315e-05
m1	miR-422a	52	0.000502285
m1	miR-6861-3p	5	0.00190343
m1	miR-502-5p	21	0.000737224
m1	miR-143-5p	17	0.0162173
m1	miR-4722-3p	21	0.00885297
m1	miR-130a-3p	89	0.0485446
m1	miR-152-3p	78	0.000535516
m1	miR-142-3p	69	0.000359635
m1	miR-299-3p	46	0.000939629
m1	miR-222-3p	91	1.58122e-06
m1	miR-324-3p	30	0.000221894
m1	miR-361-5p	67	0.000360786
m1	miR-193b-3p	69	0.000108601
m1	miR-92a-3p	113	2.29776e-05
m1	miR-19b-3p	96	0.0037648
m1	miR-147a	27	0.0212929
m1	miR-370-3p	44	0.00622787
m1	miR-378a-3p	61	4.80433e-05
m1	miR-4646-3p	5	0.034918
m1	miR-4254	6	0.0418209
m1	miR-4515	6	0.0253483
m1	miR-544a	102	1.21714e-11
m1	miR-455-3p	23	0.012153
m1	miR-320a	112	1.41784e-05
m1	let-7c-5p	117	6.66834e-06
m1	miR-496	59	8.74944e-05
m1	miR-7-5p	78	0.000767838
m1	miR-208a-3p	30	0.0069969
m1	miR-3613-3p	24	0.00524442
m1	miR-129-5p	119	1.98524e-05
m1	miR-192-3p	9	0.011923
m1	miR-1275	8	0.0471906
m1	miR-324-5p	33	0.0456755
m1	miR-326	56	9.32168e-05
m1	miR-507	29	4.60538e-05
m1	miR-205-5p	59	0.00606829
m1	miR-493-5p	23	0.0497718
m1	miR-432-3p	13	0.0254603
m1	miR-1303	16	0.000728506
m1	miR-4699-5p	8	0.00144323
m1	miR-5010-5p	8	0.0148655
m1	miR-125a-3p	64	3.31262e-05
m1	miR-1226-3p	18	0.00182064
m1	miR-548am-5p	10	0.0394033
m1	miR-193a-3p	42	0.00106351
m1	miR-96-5p	70	0.00706279
m1	miR-935	11	0.00260122
m1	miR-448	97	7.67764e-06
m1	miR-548b-5p	12	0.0142367
m1	miR-548au-5p	12	0.013262
m1	miR-744-5p	23	0.0194167
m1	miR-548bb-5p	10	0.0444546
m1	miR-559	14	0.00714371
m1	miR-548a-5p	11	0.0461539
m1	miR-548aq-5p	11	0.0271514
m1	miR-548ab	13	0.00570874
m1	miR-605-5p	7	0.0491472
m1	miR-652-3p	11	0.0413138
m1	miR-1295b-5p	7	0.0092308
m1	miR-211-5p	77	7.56842e-05
m1	miR-216a-5p	58	0.00305498
m1	miR-20a-5p	137	5.11578e-06
m1	miR-133b	39	0.0260558
m1	let-7d-5p	87	0.0350925
m1	miR-449b-5p	50	0.0389184
m1	miR-214-3p	82	0.000249951
m1	miR-210-3p	38	0.0284762
m1	miR-6086	14	0.0456465
m1	miR-187-3p	24	0.0270702
m1	miR-501-5p	23	0.0210421
m1	miR-7-2-3p	11	0.00436649
m1	miR-320b	85	0.00062055
m1	miR-34c-5p	88	0.00164399
m1	miR-132-3p	75	0.000496814
m1	miR-3688-3p	7	0.0273404
m1	miR-320c	74	0.0133421
m1	miR-499a-5p	70	1.3759e-05
m1	miR-449a	80	0.0174973
m1	miR-192-5p	62	0.00595076
m1	miR-548e-3p	15	0.000980375
m1	miR-21-5p	71	0.00295208
m1	miR-6130	16	0.00137782
m1	miR-548ah-5p	19	0.00293132
m1	miR-371a-5p	72	1.80836e-05
m1	miR-5582-3p	16	0.00137782
m1	miR-548f-3p	11	0.00481317
m1	miR-4524b-5p	10	0.0285343
m1	miR-5584-5p	11	0.00322074
m1	miR-6083	10	0.041877
m1	miR-338-3p	61	0.00469335
m1	miR-140-5p	50	0.0200123
m1	MALAT1	123	0.00363661
m1	miR-18b-5p	69	0.000302435
m1	miR-128-3p	81	0.0433214
m1	miR-520d-3p	108	9.18258e-06
m1	miR-375	59	0.000438296
m1	miR-548t-5p	22	5.25396e-05
m1	miR-653-5p	65	5.83138e-05
m1	miR-149-5p	70	0.000187328
m1	miR-506-3p	91	0.000111677
m1	miR-711	7	0.00335556
m1	miR-32-5p	78	0.00946158
m1	miR-504-5p	40	0.000434353
m1	miR-1229-3p	11	0.0390304
m1	miR-130b-5p	18	0.00654628
m1	miR-181a-5p	118	1.42352e-06
m1	miR-92b-3p	88	3.18679e-05
m1	miR-219a-5p	33	0.0203325
m1	miR-31-5p	77	4.48209e-05
m1	miR-3619-5p	30	0.00543722
m1	miR-29a-3p	81	8.89288e-06
m1	miR-329-3p	59	0.0181436
m1	miR-181d-5p	122	4.64234e-06
m1	miR-433-3p	55	0.00162776
m1	miR-212-3p	75	8.79242e-06
m1	miR-124-3p	127	2.47756e-05
m1	miR-423-5p	18	0.00196172
m1	miR-488-3p	73	0.000309366
m1	miR-432-5p	48	0.00965146
m1	miR-431-5p	48	0.0035795
m1	miR-376a-3p	53	0.00132592
m1	miR-125a-5p	56	0.000164315
m1	miR-126-3p	10	0.0113791
m1	miR-224-5p	63	0.00865588
m1	miR-758-3p	40	0.00681932
m1	miR-300	114	3.33293e-07
m1	miR-381-3p	114	7.56881e-08
m1	miR-30a-5p	110	0.000184877
m1	miR-429	87	0.00131732
m1	miR-101-3p	100	1.04874e-05
m1	miR-877-3p	34	0.000559913
m1	miR-10a-5p	45	0.0306915
m1	miR-21-3p	5	0.0310062
m1	miR-200b-3p	84	0.00184475
m1	miR-200c-3p	85	0.00362372
m1	miR-191-5p	32	3.49464e-05
m1	miR-331-3p	27	0.00228946
m1	miR-3679-3p	9	0.0296323
m1	miR-548c-3p	23	0.0408207
m1	miR-4279	24	0.00405013
m1	miR-6809-3p	18	0.015041
m1	miR-3156-3p	9	0.0108436
m1	miR-6747-3p	23	0.00410113
m1	miR-376c-3p	83	3.1162e-08
m1	miR-30b-5p	109	7.28407e-05
m1	miR-520a-5p	24	0.000300367
m1	miR-548c-5p	11	0.0156868
m1	miR-500a-3p	21	0.000165699
m1	miR-548p	10	0.0248512
m1	miR-497-3p	6	0.038097
m1	miR-3666	44	0.0248809
m1	miR-527	15	0.0167441
m1	miR-526b-3p	39	0.0142369
m1	miR-519b-3p	33	0.00117315
m1	miR-4262	56	0.000121525
m1	miR-590-5p	51	0.0499317
m1	miR-519c-3p	27	0.011131
m1	miR-153-5p	13	0.0128511
m1	miR-6734-3p	14	0.013141
m1	miR-551b-3p	8	0.0380769
m1	miR-1178-3p	7	0.0225909
m1	miR-7151-5p	6	0.00910035
m1	miR-1185-5p	5	0.034918
m1	miR-3934-3p	10	0.000449062
m1	miR-579-3p	10	0.0394033
m1	miR-151a-3p	14	0.013141
m1	miR-1976	21	0.0157309
m1	miR-6727-3p	23	0.00067578
m1	miR-135b-5p	70	4.52744e-05
m1	miR-29c-3p	84	1.11969e-05
m1	miR-133a-3p	42	0.00570527
m1	miR-210-5p	4	0.0317376
m1	miR-384	59	4.50742e-06
m1	miR-519c-5p	27	0.00068598
m1	miR-520f-3p	24	0.0397306
m1	miR-3646	12	0.0342724
m1	miR-518c-5p	37	7.38572e-06
m1	miR-664b-3p	9	0.0418591
m1	miR-297	10	0.0215226
m1	miR-551b-5p	8	0.0440089
m1	miR-487b-3p	12	0.0212687
m1	miR-548ad-3p	3	0.0327011
m1	miR-5093	11	0.000373734
m1	let-7g-3p	6	0.045766
m1	miR-1271-5p	63	0.000916953
m1	miR-148a-3p	79	4.38026e-05
m1	miR-125b-5p	55	0.00490534
m1	miR-3667-3p	13	0.0177873
m1	miR-3910	7	0.0327257
m1	miR-455-5p	41	0.00281728
m1	miR-1200	10	0.00721105
m1	miR-3665	9	0.0318485
m1	miR-6800-5p	4	0.0061913
m1	miR-513a-5p	33	0.0178835
m1	miR-320d	79	0.00111451
m1	miR-876-5p	56	0.000710514
m1	miR-382-5p	76	0.000700678
m1	miR-223-3p	50	0.0090648
m1	miR-138-5p	47	0.00885639
m1	miR-4429	33	0.0319604
m1	miR-655-5p	7	0.0225909
m1	miR-6884-3p	6	0.0138887
m1	miR-1262	9	0.011923
m1	miR-4524b-3p	12	0.00779194
m1	miR-6756-5p	11	0.00982528
m1	miR-153-3p	56	0.0203083
m1	miR-525-5p	20	0.0116718
m1	miR-4789-3p	14	0.0499757
m1	miR-543	89	0.000562344
m1	miR-411-5p	44	0.000242958
m1	miR-608	13	0.000360952
m1	miR-4651	10	0.00388745
m1	miR-379-5p	33	0.00229161
m1	miR-548az-5p	13	0.0372091
m1	miR-4316	6	0.0418209
m1	miR-4257	15	0.0110305
m1	miR-4498	8	0.0278751
m1	miR-1301-3p	15	0.00971855
m1	miR-185-3p	9	0.000621266
m1	miR-4768-3p	24	0.0121953
m1	miR-9500	10	0.0104271
m1	miR-6809-5p	7	0.00811007
m1	miR-1908-5p	10	0.00793134
m1	miR-5001-5p	6	0.0179157
m1	miR-5047	10	0.00953681
m1	miR-1233-3p	8	0.0180041
m1	miR-6819-5p	6	0.0313009
m1	miR-3675-5p	4	0.0191937
m1	miR-6747-5p	6	0.0282214
m1	miR-3190-3p	10	0.0123954
m1	miR-548av-3p	7	0.0092308
m1	miR-6830-3p	6	0.0418209
m1	miR-126-5p	12	0.0186876
m1	miR-215-5p	55	0.00234251
m1	miR-4668-5p	18	0.0158225
m1	miR-100-5p	25	0.00260348
m1	miR-519a-3p	29	0.0142749
m1	miR-216b-3p	8	0.00782256
m1	miR-4537	10	0.0347611
m1	miR-3622a-5p	5	0.0156242
m1	miR-4649-5p	6	0.0253483
m1	miR-6729-5p	6	0.0282214
m1	miR-4676-5p	7	0.0491472
m1	miR-944	12	0.00139972
m1	miR-526a	24	0.000136023
m1	miR-518f-5p	22	0.00178329
m1	miR-208b-3p	28	0.00214098
m1	miR-3157-3p	6	0.00392551
m1	miR-6886-3p	6	0.0121332
m1	miR-938	7	0.0148622
m1	miR-3147	7	0.00335556
m1	miR-320e	6	0.0499348
m1	miR-4425	7	0.0225909
m1	miR-196b-3p	3	0.0051453
m1	miR-4433b-5p	7	0.0165848
m1	miR-4433a-5p	5	0.0133299
m1	miR-6764-5p	16	0.00036048
m1	miR-342-5p	8	0.0180041
m1	miR-518e-3p	13	0.00160605
m1	miR-4753-3p	16	0.0174515
m1	miR-3127-5p	6	0.0418209
m1	miR-371a-3p	11	0.00982528
m1	miR-520c-5p	5	0.034918
m1	miR-522-5p	5	0.0391212
m1	miR-519a-5p	5	0.00783109
m1	miR-4777-5p	5	0.0133299
m1	miR-195-3p	7	0.0148622
m1	miR-589-3p	5	0.0436192
m1	miR-4510	14	0.00327607
m1	miR-4802-5p	6	0.0253483
m1	miR-4533	12	0.00779194
m1	miR-4719	9	0.0296323
m1	miR-3929	21	0.0150326
m1	mir-4520-2	2	0.0173702
m1	mir-548aa-1	2	0.0173702
m1	RNU1-1	45	1.60484e-09
m1	RPPH1	6	0.0226768
m1	SNORA2B	4	0.0422357
m1	SNHG1	6	0.0418209
m1	SNORA51	6	0.0158138
m1	SNORD1B	7	0.0061732
m1	ACAP2-IT1	5	0.0181674
m1	FLVCR1-AS1	5	0.0273814
m1	SNORA2A	5	0.0273814
m1	SOX2-OT	3	0.026222
m1	LINC00612	5	0.00414681
m1	LOC100506393	3	0.0051453
m1	SNORD114-13	2	0.00312254
m1	miR-5700	7	0.0118056
m1	miR-4669	5	0.00783109
m1	miR-5583-3p	7	0.0118056
m1	miR-188-5p	15	0.0103582
m1	miR-548h-5p	11	0.0347301
m1	miR-544b	11	0.0368363
m1	miR-3157-5p	11	0.00529527
m1	miR-6863	2	0.0278836
m1	miR-409-3p	19	0.0102309
m1	miR-7157-3p	4	0.0317376
m1	miR-6808-3p	6	0.000312482
m1	miR-8065	5	0.0133299
m1	miR-659-5p	3	0.0478954
m1	miR-1915-3p	16	0.00126264
m1	miR-3662	15	0.0285321
m1	miR-6853-3p	5	0.0273814
m1	miR-582-5p	11	0.00322074
m1	miR-6831-5p	11	0.0254599
m1	miR-1229-5p	4	0.0191937
m1	miR-6833-5p	6	0.0418209
m1	miR-3650	10	0.0248512
m1	miR-6807-5p	20	0.0423617
m1	miR-877-5p	19	0.000717009
m1	miR-629-3p	10	0.0471376
m1	miR-4633-5p	6	0.00103596
m1	miR-29a-5p	6	0.0499348
m1	miR-4514	10	0.0248512
m1	miR-4692	10	0.00592283
m1	miR-4309	10	0.00072244
m1	miR-4772-3p	14	0.0477769
m1	miR-6776-5p	8	0.0471906
m1	miR-2392	9	0.00983913
m1	miR-4264	7	0.0070928
m1	miR-1299	7	0.0165848
m1	miR-1250-3p	11	0.0368363
m1	miR-6765-5p	5	0.0436192
m1	miR-365b-5p	8	0.0121441
m1	miR-4715-3p	7	0.0455138
m1	miR-5703	10	0.0185304
m1	miR-17-3p	24	0.000577764
m1	miR-624-3p	7	0.0148622
m1	miR-6765-3p	7	0.0420573
m1	miR-6873-3p	18	0.0493886
m1	miR-6852-3p	6	0.00665144
m1	miR-6780a-3p	11	0.0134996
m1	miR-5009-3p	5	0.034918
m1	miR-3714	10	0.0325892
m1	miR-605-3p	9	0.00282572
m1	miR-6780b-5p	11	0.0368363
m1	miR-1277-5p	30	0.0145521
m1	miR-6124	11	0.0254599
m1	miR-576-3p	9	0.000293005
m1	miR-95-3p	12	0.00354595
m1	miR-500b-5p	7	0.0013485
m1	miR-4802-3p	6	0.0121332
m1	miR-4516	14	0.00193163
m1	miR-4434	11	0.0436878
m1	miR-8060	7	0.0165848
m1	miR-519d-5p	8	0.0380769
m1	miR-4282	17	0.00987715
m1	miR-2116-3p	10	0.0123954
m1	miR-762	9	0.0130805
m1	miR-4772-5p	4	0.0367706
m1	miR-3158-3p	4	0.0317376
m1	miR-3125	12	0.00661207
m1	miR-6825-5p	15	0.0257892
m1	miR-3180-5p	9	0.0296323
m1	miR-6859-5p	9	0.0341771
m1	miR-657	7	0.0225909
m1	miR-5587-5p	6	0.0282214
m1	miR-3925-5p	8	0.0256553
m1	miR-4720-3p	5	0.0436192
m1	miR-5682	7	0.00238337
m1	miR-585-5p	6	0.00665144
m1	miR-19b-2-5p	6	0.0499348
m1	miR-541-5p	6	0.0282214
m1	miR-3686	7	0.0118056
m1	miR-4682	5	0.0436192
m1	miR-376a-2-5p	4	0.0481331
m1	miR-651-3p	11	0.0461539
m1	miR-1295b-3p	6	0.0418209
m1	miR-6127	13	0.0167009
m1	miR-4751	5	0.034918
m1	miR-4708-5p	9	0.00724323
m1	miR-7852-3p	5	0.0391212
m1	miR-3177-5p	7	0.00394237
m1	miR-3613-5p	5	0.0094451
m1	miR-501-3p	7	0.00460376
m1	miR-618	5	0.0391212
m1	miR-4259	4	0.0271342
m1	miR-2276-3p	10	0.0370319
m1	miR-106a-3p	14	0.000790593
m1	miR-4737	3	0.0051453
m1	miR-4666a-3p	7	0.0273404
m1	miR-216a-3p	13	0.0213678
m1	miR-576-5p	8	0.0380769
m1	miR-3617-5p	8	0.0197396
m1	miR-6837-5p	6	0.0345915
m1	miR-6510-5p	6	0.0499348
m1	miR-5187-3p	4	0.0481331
m1	let-7c-3p	11	0.000196062
m1	miR-3115	7	0.0070928
m1	miR-545-3p	11	0.0390304
m1	miR-4440	5	0.0240378
m1	miR-4999-3p	5	0.00414681
m1	miR-4485-5p	9	0.0143194
m1	let-7a-2-3p	7	0.0148622
m1	miR-583	10	0.0305143
m1	miR-4301	7	0.0273404
m1	miR-548u	9	0.0296323
m1	mir-3607	6	0.00133592
m1	miR-1296-5p	10	0.0305143
m1	mir-4703	3	0.026222
m1	miR-147b	3	0.0327011
m1	miR-3188	11	0.00232973
m1	miR-3654	6	0.0158138
m1	mir-4800	4	0.0367706
m1	mir-4709	6	0.00212958
m1	mir-624	4	0.0317376
m1	mir-548a-1	2	0.00312254
m1	SNORD2	5	0.0484144
m1	LINC00271	2	0.0402917
m1	SNHG7	6	0.0313009
m1	RNA5S16	3	0.0478954
m1	SNORD80	6	0.0313009
m1	RNA5S17	3	0.039931
m1	RHPN1-AS1	4	0.0367706
m1	SNORA19	6	0.0138887
m1	ZDHHC20-IT1	3	0.0478954
m1	SNORD105B	6	0.0121332
m1	SNORA38B	5	0.0391212
m1	SNORD19	5	0.0484144
m1	SCARNA3	4	0.0317376
m1	RERG-IT1	3	0.039931
m1	LOC285593	2	0.0278836
m1	SNORD69	5	0.0156242
m1	SNORD62A	4	0.0271342
m1	SCARNA9L	3	0.0478954
m1	SPATA13-AS1	2	0.00901909
m1	SCARNA1	5	0.0273814
m1	DOCK9-AS1	2	0.0173702
m1	DSCR10	2	0.0278836
m1	LOC143188	2	0.0278836
m1	SNORA41	5	0.00414681
m1	LOC284788	2	0.0402917
m1	ST7-AS2	2	0.0402917
m1	LSAMP-AS1	2	0.00901909
m1	LOC100129027	2	0.0173702
m1	miR-18a-3p	17	0.0378637
m1	miR-7850-5p	6	0.038097
m1	miR-2054	6	0.0202012
m1	miR-568	6	0.0282214
m1	miR-6885-3p	8	0.0134547
m1	mir-199a-2	2	0.00312254
m1	LINC00493	3	0.0205037
m1	LINCMD1	2	0.00901909
m1	PINK1-AS	3	0.00789217
m1	miR-654-3p	6	0.0282214
m1	miR-188-3p	10	0.00347756
m1	miR-509-3-5p	6	0.038097
m1	miR-3131	4	0.0191937
m1	miR-92a-2-5p	10	0.041877
m1	miR-151b	4	0.0367706
m1	miR-4776-3p	7	0.0273404
m1	miR-518d-5p	5	0.0310062
m1	miR-1256	5	0.0310062
m1	mir-4728	4	0.0191937
m1	mir-3160-1	2	0.0173702
m1	miR-1912	8	0.00101331
m1	miR-4634	4	0.0271342
m1	miR-625-5p	10	0.0394033
m1	miR-4490	4	0.0422357
m1	miR-891a-5p	2	0.0173702
m1	mir-4760	2	0.0402917
m1	SNORD125	4	0.0229555
m1	SNORD114-1	2	0.0173702
m1	SNORD30	5	0.0436192
m1	SNORD56	5	0.0484144
m1	LOC100130673	2	0.0173702
m1	HCCAT5	2	0.0173702
m1	SNORD113-9	2	0.0173702
m1	SNORD114-2	2	0.00901909
m1	SNORD114-4	2	0.00312254
m1	miR-5699-5p	5	0.0484144
m1	miR-3130-5p	5	0.0240378
m1	miR-2681-5p	10	0.00347756
m1	miR-4280	6	0.038097
m1	miR-6869-3p	2	0.0278836
m1	miR-6871-5p	6	0.0418209
m1	miR-3920	5	0.0094451
m1	miR-4489	4	0.0317376
m1	miR-4774-5p	6	0.003235
m1	miR-3690	5	0.0181674
m1	miR-8088	2	0.0278836
m1	miR-4255	6	0.0282214
m1	miR-6759-5p	4	0.0367706
m1	miR-3619-3p	3	0.0051453
m1	miR-8066	7	0.0204443
m1	miR-1245b-3p	5	0.034918
m1	HELLPAR	3	0.00789217
m1	miR-3158-5p	5	0.0436192
m2	miR-216a-5p	57	0.00038872
m2	miR-6087	11	0.000963644
m2	CRNDE	115	4.98391e-06
m2	miR-330-5p	42	0.000201658
m2	miR-619-5p	22	0.00252018
m2	miR-326	44	0.00625168
m2	miR-4279	20	0.0173229
m2	miR-3192-5p	12	0.0181629
m2	MALAT1	126	1.31944e-05
m2	miR-544a	62	0.00868694
m2	miR-152-3p	82	1.3596e-06
m2	miR-877-3p	26	0.0175737
m2	miR-24-3p	74	0.00303119
m2	miR-203a-3p	108	1.88405e-07
m2	miR-153-3p	56	0.00235327
m2	miR-486-5p	41	0.000130618
m2	miR-503-5p	80	7.68098e-08
m2	miR-31-5p	69	0.000108899
m2	miR-148b-3p	85	3.19808e-06
m2	miR-4466	7	0.00582914
m2	miR-16-5p	120	1.46286e-05
m2	miR-34c-5p	90	1.57048e-05
m2	miR-124-3p	138	9.14004e-11
m2	miR-424-5p	103	6.5956e-05
m2	miR-539-5p	96	8.89217e-05
m2	miR-488-3p	78	3.61086e-07
m2	miR-497-5p	103	6.41643e-05
m2	miR-15b-5p	130	2.80188e-09
m2	miR-506-3p	87	1.52739e-05
m2	miR-365a-3p	36	0.0140678
m2	miR-504-5p	37	0.000388288
m2	miR-1-3p	78	0.000136178
m2	miR-30d-5p	110	2.22657e-07
m2	miR-30a-5p	110	1.60376e-06
m2	miR-98-5p	93	0.000120749
m2	let-7e-5p	114	6.39802e-08
m2	miR-30b-5p	109	5.30933e-07
m2	miR-183-5p	74	4.04665e-05
m2	let-7i-5p	113	8.44877e-10
m2	miR-4500	57	0.000545862
m2	let-7b-5p	127	7.2248e-07
m2	let-7g-5p	102	1.75238e-08
m2	let-7f-5p	92	1.16689e-06
m2	miR-26b-5p	149	3.78009e-08
m2	let-7a-5p	98	3.31219e-05
m2	miR-489-3p	15	0.00737162
m2	miR-125a-3p	48	0.0107943
m2	miR-101-3p	82	0.00104418
m2	miR-32-5p	88	2.75461e-06
m2	miR-218-5p	92	7.91666e-07
m2	miR-361-5p	79	2.31961e-09
m2	miR-193b-3p	61	0.000377449
m2	miR-363-3p	73	0.000356469
m2	miR-92a-3p	131	5.31575e-13
m2	miR-367-3p	73	0.00239523
m2	miR-107	120	3.86976e-11
m2	miR-1301-3p	17	0.000497115
m2	miR-3657	6	0.0155441
m2	miR-597-3p	4	0.0158951
m2	miR-1286	6	0.0262631
m2	miR-218-2-3p	6	0.0083131
m2	miR-584-5p	6	0.0288763
m2	miR-4433b-3p	5	0.0323366
m2	miR-106a-5p	132	8.50943e-09
m2	miR-17-5p	148	2.13821e-10
m2	miR-23b-3p	119	1.72014e-09
m2	miR-3913-5p	15	0.0311835
m2	miR-144-3p	98	0.000147752
m2	miR-374b-5p	119	8.03972e-08
m2	miR-384	42	0.00883038
m2	miR-186-5p	153	2.06932e-10
m2	miR-302b-3p	89	0.000122077
m2	miR-6799-5p	21	0.0230734
m2	miR-196b-5p	68	2.06727e-07
m2	miR-320a	117	2.8426e-09
m2	miR-6809-3p	16	0.0226307
m2	miR-29b-3p	79	4.37965e-05
m2	miR-372-3p	90	3.51934e-05
m2	miR-342-3p	45	0.0189392
m2	miR-6778-5p	8	0.0335054
m2	miR-200b-3p	86	2.00391e-05
m2	miR-302a-3p	99	1.78135e-05
m2	miR-512-3p	43	0.000866255
m2	miR-30c-2-3p	21	0.0107413
m2	miR-6134	14	0.000895648
m2	miR-526b-3p	44	0.000102298
m2	miR-181b-5p	111	3.95755e-06
m2	miR-519d-3p	108	1.40309e-05
m2	miR-193a-3p	34	0.0136439
m2	miR-761	25	0.0158099
m2	miR-134-5p	50	0.000227548
m2	miR-106b-5p	132	1.16825e-07
m2	miR-214-3p	75	0.000243247
m2	miR-520e	90	5.42241e-05
m2	miR-431-5p	45	0.00201286
m2	miR-758-3p	48	3.32659e-06
m2	miR-6779-5p	21	0.0230734
m2	miR-223-3p	46	0.007587
m2	miR-136-5p	59	0.000681881
m2	miR-520a-3p	78	0.00166197
m2	miR-520d-3p	90	0.000593825
m2	miR-192-5p	77	2.87102e-08
m2	miR-613	61	0.000128193
m2	miR-548e-3p	10	0.0440997
m2	miR-450a-1-3p	16	0.0216283
m2	miR-873-5p	76	6.59884e-09
m2	miR-5589-5p	21	0.000294941
m2	miR-887-5p	19	0.0161717
m2	miR-1224-3p	16	0.00350791
m2	miR-599	55	3.47325e-06
m2	miR-3127-5p	6	0.0262631
m2	miR-331-3p	27	0.000451973
m2	miR-375	57	7.84425e-05
m2	miR-4471	5	0.0156132
m2	miR-4438	19	0.00109678
m2	miR-3619-5p	27	0.00765769
m2	miR-5089-5p	22	0.000342185
m2	miR-1273h-5p	21	0.0329084
m2	miR-105-5p	12	0.00456086
m2	miR-211-3p	6	0.00722691
m2	miR-1292-5p	7	0.0105355
m2	FENDRR	180	7.65767e-11
m2	miR-543	84	0.000152077
m2	miR-374a-5p	129	4.81971e-10
m2	miR-9-5p	90	0.00017802
m2	miR-383-3p	18	0.0270455
m2	miR-505-3p	65	7.25357e-07
m2	miR-433-3p	51	0.00113907
m2	miR-27b-3p	104	3.80312e-05
m2	miR-27a-3p	103	2.4647e-06
m2	miR-135a-5p	72	4.52158e-06
m2	miR-5693	20	0.000338784
m2	miR-10a-5p	50	0.000349402
m2	miR-10b-5p	41	0.00228326
m2	miR-148a-3p	71	9.52739e-05
m2	miR-103a-3p	118	1.0745e-09
m2	miR-155-5p	101	4.04654e-10
m2	miR-93-5p	134	6.17754e-07
m2	miR-135b-5p	71	5.46057e-07
m2	miR-302e	79	0.000143434
m2	miR-520c-3p	95	1.18017e-05
m2	miR-122-5p	86	1.38023e-06
m2	miR-615-3p	64	2.85561e-09
m2	miR-520b	86	0.000202079
m2	miR-15a-5p	114	8.30543e-07
m2	miR-1273e	17	0.0205322
m2	miR-25-3p	83	0.00109722
m2	miR-491-5p	61	8.50858e-05
m2	miR-216b-5p	53	0.00336545
m2	miR-3919	9	0.00954037
m2	miR-4433a-3p	12	0.0422126
m2	miR-1827	29	0.00222347
m2	miR-4649-3p	19	0.0148258
m2	miR-6795-5p	7	0.0272907
m2	miR-6887-5p	7	0.0192491
m2	miR-130a-3p	98	8.81423e-05
m2	miR-301a-3p	99	2.34739e-05
m2	miR-4295	47	0.0175485
m2	miR-301b-3p	99	2.38287e-06
m2	miR-454-3p	94	1.64221e-05
m2	miR-130b-3p	83	0.0118808
m2	miR-3135b	15	0.0311835
m2	miR-504-3p	14	0.0446197
m2	miR-6501-5p	11	0.00479583
m2	miR-744-3p	14	0.000895648
m2	miR-206	81	2.86304e-06
m2	miR-340-5p	149	4.75249e-11
m2	miR-33a-5p	74	1.29268e-05
m2	miR-429	87	3.48865e-05
m2	miR-300	118	4.41127e-11
m2	miR-30c-5p	105	2.28849e-05
m2	miR-381-3p	119	3.22942e-12
m2	miR-30e-5p	112	2.17268e-07
m2	miR-494-3p	103	5.33692e-07
m2	miR-302c-3p	87	0.00081762
m2	miR-302d-3p	84	0.00300761
m2	miR-181d-5p	112	3.67625e-06
m2	miR-18a-5p	72	0.00012028
m2	miR-26a-5p	83	0.000341773
m2	miR-373-3p	109	8.69885e-07
m2	miR-320c	80	4.67402e-05
m2	miR-181c-5p	88	0.000212053
m2	miR-125b-5p	62	5.53908e-06
m2	miR-145-5p	64	0.000206396
m2	miR-125a-5p	54	3.15708e-05
m2	miR-181a-5p	104	1.1982e-05
m2	miR-377-3p	74	0.000159295
m2	miR-224-5p	65	0.000244046
m2	miR-425-5p	59	1.01457e-06
m2	miR-383-5p	59	0.000461574
m2	miR-590-5p	58	0.000256664
m2	miR-212-3p	70	4.40842e-06
m2	miR-329-3p	56	0.00715287
m2	miR-410-3p	112	1.50044e-07
m2	miR-362-3p	56	0.0209297
m2	miR-422a	51	6.41651e-05
m2	miR-378a-3p	49	0.00271881
m2	PCA3	3	0.00836326
m2	miR-20a-5p	128	1.21472e-06
m2	miR-320b	83	4.33023e-05
m2	miR-320d	85	1.05931e-06
m2	miR-590-3p	196	2.66454e-15
m2	miR-143-3p	64	0.000298003
m2	miR-1226-3p	16	0.00350791
m2	miR-195-5p	109	1.45584e-06
m2	miR-432-5p	66	2.37799e-09
m2	miR-185-5p	60	0.0382721
m2	miR-376a-3p	48	0.00175699
m2	miR-184	35	1.87303e-05
m2	miR-129-5p	120	4.45361e-08
m2	miR-202-3p	88	7.97741e-05
m2	miR-34b-5p	33	0.00489771
m2	miR-499a-5p	51	0.0143742
m2	miR-191-5p	27	0.000378589
m2	miR-519c-3p	23	0.0304009
m2	miR-449a	105	5.29634e-10
m2	miR-6785-5p	29	0.00373717
m2	miR-889-5p	4	0.0297802
m2	miR-376c-3p	60	0.00107541
m2	let-7d-5p	101	3.72118e-06
m2	miR-194-5p	71	3.38431e-06
m2	miR-448	92	1.25978e-06
m2	miR-20b-5p	123	7.54275e-07
m2	miR-942-5p	13	0.0234499
m2	miR-517-5p	15	0.0237991
m2	miR-1297	72	0.00100207
m2	miR-34a-5p	97	1.3252e-05
m2	miR-222-3p	84	1.21607e-06
m2	miR-496	43	0.027017
m2	miR-197-3p	61	7.52347e-07
m2	miR-302c-5p	19	0.0135695
m2	CDKN2B-AS1	4	0.0132295
m2	miR-23a-3p	116	4.81592e-09
m2	miR-92b-3p	87	7.40478e-07
m2	miR-653-5p	59	8.86779e-05
m2	miR-449b-5p	64	1.73488e-06
m2	miR-338-3p	62	0.00019827
m2	miR-190b	46	0.00941017
m2	miR-1976	18	0.0353693
m2	miR-378g	5	0.0437365
m2	miR-6513-3p	8	0.0409368
m2	miR-6742-3p	13	0.0169358
m2	miR-6852-5p	12	0.00622954
m2	miR-4674	6	0.044479
m2	miR-212-5p	8	0.0290955
m2	miR-141-3p	75	0.000202665
m2	miR-30a-3p	46	1.66785e-06
m2	miR-6872-3p	9	0.00659086
m2	miR-452-5p	31	9.92794e-05
m2	miR-6504-3p	17	0.0122722
m2	miR-30e-3p	33	2.57016e-05
m2	miR-222-5p	8	0.000489334
m2	miR-30d-3p	9	0.0196916
m2	miR-29a-3p	65	0.00133853
m2	miR-4465	36	0.00925908
m2	miR-7847-3p	10	0.041807
m2	miR-6733-3p	5	0.0135558
m2	miR-4692	9	0.00872425
m2	miR-5190	7	0.00151107
m2	miR-204-5p	67	0.00219937
m2	miR-137	78	3.21844e-05
m2	miR-495-3p	130	3.55798e-09
m2	miR-7-5p	77	4.08893e-05
m2	miR-221-3p	84	1.81956e-06
m2	miR-29c-3p	71	0.000304119
m2	miR-21-5p	83	9.16826e-08
m2	miR-4319	29	0.0296845
m2	miR-205-5p	64	2.80603e-05
m2	miR-4510	11	0.0218626
m2	miR-99b-5p	14	0.0329971
m2	miR-3175	12	0.0462992
m2	miR-138-5p	40	0.0307658
m2	miR-33b-5p	62	2.25259e-05
m2	miR-3133	15	0.00186114
m2	miR-548av-5p	10	0.0044814
m2	miR-802	5	0.0116891
m2	miR-215-5p	53	0.000559627
m2	miR-646	13	0.0287208
m2	miR-513b-5p	8	0.0182956
m2	miR-4756-5p	14	0.0052264
m2	miR-182-5p	71	0.00553748
m2	miR-548au-5p	10	0.0354207
m2	miR-548d-5p	12	0.0038726
m2	miR-3680-3p	8	0.0290955
m2	miR-451a	16	0.0163039
m2	miR-524-5p	17	0.000814634
m2	miR-548a-5p	11	0.0232116
m2	miR-625-5p	11	0.00782901
m2	miR-4524a-3p	13	0.00287483
m2	miR-874-3p	26	0.00986992
m2	miR-520d-5p	13	0.0211009
m2	miR-4699-3p	6	0.0316548
m2	miR-99a-5p	20	0.000936067
m2	miR-548t-5p	13	0.0475878
m2	miR-6731-5p	15	0.00612517
m2	miR-16-2-3p	6	0.0316548
m2	miR-892c-5p	7	0.0192491
m2	miR-548ae-5p	10	0.0489377
m2	miR-8081	6	0.017389
m2	miR-548p	9	0.0317683
m2	miR-3908	6	0.0377198
m2	miR-3649	4	0.0490846
m2	miR-627-5p	7	0.00942703
m2	miR-4714-5p	5	0.0323366
m2	LINC00162	3	0.0362224
m2	miR-421	86	6.6402e-07
m2	miR-149-5p	65	0.000114895
m2	miR-146a-5p	65	3.55557e-06
m2	miR-190a-5p	57	0.000190129
m2	miR-876-5p	62	6.30652e-07
m2	miR-382-5p	78	6.91914e-06
m2	miR-3978	10	0.00121872
m2	miR-200a-3p	83	6.31835e-07
m2	miR-3125	12	0.00274622
m2	miR-4716-5p	11	0.0130533
m2	miR-142-3p	66	7.53162e-05
m2	miR-132-3p	69	0.000395835
m2	miR-346	40	8.88126e-06
m2	miR-199b-5p	52	0.000735318
m2	miR-1285-5p	7	0.000568974
m2	miR-328-3p	34	0.00160542
m2	miR-6501-3p	8	0.0071623
m2	miR-3689d	12	0.0241502
m2	miR-4775	14	0.0360646
m2	miR-6829-3p	13	0.0316582
m2	miR-4254	6	0.0262631
m2	miR-196a-5p	69	5.73743e-06
m2	miR-4739	11	0.0276227
m2	miR-4779	16	0.00232467
m2	miR-1321	12	0.00622954
m2	miR-711	6	0.0083131
m2	miR-4458	44	0.0341203
m2	miR-485-5p	72	9.52903e-05
m2	let-7c-5p	107	6.62033e-06
m2	miR-6884-5p	18	0.048657
m2	miR-4668-5p	18	0.00543938
m2	miR-19b-3p	86	0.00581742
m2	miR-4478	20	0.00985804
m2	miR-4419b	17	0.0300035
m2	miR-4280	7	0.00661141
m2	RNU1-1	38	1.55043e-07
m2	miR-5095	21	0.000745864
m2	miR-542-3p	44	0.0256786
m2	miR-128-3p	87	0.000299873
m2	miR-370-3p	42	0.00245716
m2	miR-6864-3p	14	0.00315765
m2	miR-3065-5p	8	0.0107202
m2	miR-3664-5p	10	0.00406983
m2	miR-1246	4	0.0297802
m2	miR-3167	13	0.0189323
m2	miR-661	16	0.0346752
m2	miR-4708-3p	4	0.0387442
m2	miR-873-3p	7	0.0144273
m2	miR-484	46	4.22826e-05
m2	miR-1250-3p	10	0.041807
m2	miR-18b-5p	60	0.00148671
m2	miR-199a-5p	48	0.00750734
m2	miR-518c-5p	34	1.0372e-05
m2	miR-1283	7	0.00582914
m2	miR-520h	23	0.00747002
m2	miR-4534	9	0.0227309
m2	miR-323b-5p	49	0.000270986
m2	miR-4276	8	0.00795313
m2	miR-4325	8	0.00643223
m2	miR-5192	7	0.0210801
m2	miR-582-3p	5	0.00401282
m2	miR-6816-3p	4	0.0158951
m2	miR-4662a-3p	5	0.0480076
m2	miR-100-5p	28	3.84482e-05
m2	miR-1271-5p	61	0.00014827
m2	miR-19a-3p	83	0.0245274
m2	miR-28-5p	64	1.66861e-08
m2	miR-96-5p	60	0.0267332
m2	miR-7110-3p	15	0.0385181
m2	miR-4301	7	0.0159262
m2	miR-133b	34	0.0491853
m2	miR-376b-3p	53	0.000931712
m2	miR-200c-3p	94	9.90849e-07
m2	miR-133a-3p	42	0.000754693
m2	miR-6893-5p	25	0.00147988
m2	miR-940	28	0.00290739
m2	miR-766-3p	21	0.0276607
m2	miR-6512-3p	17	0.0351236
m2	miR-6808-5p	23	0.00390733
m2	miR-3184-5p	11	0.00845407
m2	miR-4790-3p	6	0.00722691
m2	miR-146b-5p	61	0.000137899
m2	miR-3153	11	0.032607
m2	miR-6506-5p	17	0.0128921
m2	miR-548am-3p	14	0.0301233
m2	miR-1307-3p	13	0.027329
m2	miR-296-3p	41	0.000174
m2	miR-511-5p	30	0.00852353
m2	miR-875-5p	33	0.00545918
m2	miR-548ax	7	0.0105355
m2	miR-139-5p	61	0.000810613
m2	miR-1276	9	0.0455773
m2	miR-1229-3p	13	0.00287483
m2	miR-130a-5p	8	0.0198563
m2	miR-5697	9	0.0297889
m2	miR-323a-3p	19	0.00153665
m2	miR-23c	42	0.00161032
m2	miR-561-3p	9	0.0359972
m2	miR-324-5p	40	0.000155886
m2	miR-1183	8	0.0270481
m2	miR-548n	14	0.00826947
m2	miR-5681a	9	0.00597717
m2	miR-4717-5p	5	0.035903
m2	miR-487b-3p	15	0.000420686
m2	miR-4253	4	0.0437423
m2	miR-4477a	12	0.00834757
m2	miR-10b-3p	6	0.017389
m2	miR-3942-3p	7	0.0402044
m2	miR-4742-3p	7	0.0320589
m2	miR-519c-5p	20	0.023751
m2	miR-140-5p	51	0.00162745
m2	miR-371a-5p	64	6.58515e-05
m2	miR-5006-3p	13	0.027329
m2	miR-490-3p	34	0.0117175
m2	miR-93-3p	15	0.00934002
m2	miR-187-3p	26	0.00206549
m2	miR-1273f	12	0.0283745
m2	miR-140-3p	13	0.00243428
m2	miR-324-3p	27	0.000426231
m2	miR-22-3p	59	3.83367e-06
m2	miR-455-5p	42	0.000175691
m2	miR-1248	11	0.0246204
m2	miR-10a-3p	5	0.0323366
m2	miR-423-3p	24	0.0239647
m2	miR-1909-3p	10	0.0263412
m2	miR-296-5p	9	0.0297889
m2	miR-4476	10	0.0143973
m2	miR-6722-3p	7	0.0346393
m2	miR-202-5p	10	0.0217699
m2	miR-409-5p	11	0.044424
m2	miR-598-3p	6	0.00032738
m2	miR-4792	7	0.0105355
m2	miR-6773-5p	3	0.0429663
m2	miR-492	15	0.0385181
m2	miR-198	19	0.0043013
m2	miR-3653-5p	27	0.00164408
m2	miR-6859-5p	8	0.0464555
m2	miR-525-5p	18	0.0156012
m2	miR-670-5p	7	0.0272907
m2	miR-5584-5p	8	0.0358718
m2	miR-664a-5p	7	0.0230286
m2	miR-3663-5p	10	0.0440997
m2	miR-548c-3p	23	0.0133405
m2	miR-4780	7	0.00942703
m2	miR-339-5p	36	0.0207326
m2	miR-708-5p	48	1.63183e-06
m2	miR-6878-5p	13	0.00118596
m2	miR-4299	7	0.000703499
m2	miR-5585-5p	5	0.0116891
m2	miR-620	11	0.000167772
m2	miR-6732-5p	5	0.029
m2	miR-7976	5	0.0116891
m2	miR-210-3p	41	0.00105111
m2	miR-5186	10	0.0124136
m2	miR-4327	4	0.0387442
m2	miR-744-5p	21	0.0206165
m2	miR-4482-3p	6	0.0262631
m2	miR-5589-3p	8	0.0198563
m2	miR-3163	18	0.0156012
m2	miR-7151-3p	22	0.000594374
m2	miR-4778-5p	5	0.0323366
m2	miR-4770	20	0.0107981
m2	miR-3145-3p	7	0.00212076
m2	miR-450a-5p	20	0.0180425
m2	miR-455-3p	21	0.0132972
m2	miR-655-5p	6	0.0410115
m2	miR-580-3p	12	0.00777188
m2	miR-186-3p	23	0.00372005
m2	miR-1468-5p	3	0.019577
m2	miR-1267	10	0.00768324
m2	miR-1910-5p	5	0.0480076
m2	miR-4695-5p	14	0.00935678
m2	miR-4735-5p	12	0.0038726
m2	miR-6807-5p	20	0.015298
m2	miR-6796-3p	6	0.0215184
m2	miR-600	9	2.46756e-05
m2	miR-1914-5p	8	0.00242729
m2	miR-4731-5p	14	0.0428046
m2	miR-3186-5p	3	0.0152412
m2	miR-6889-3p	5	0.035903
m2	miR-4449	5	0.023001
m2	miR-665	22	0.0422403
m2	miR-3929	18	0.0340774
m2	miR-6771-5p	8	0.0251028
m2	miR-208b-3p	22	0.0248964
m2	miR-3662	21	3.46321e-05
m2	miR-6079	7	0.0431931
m2	miR-4716-3p	8	0.0198563
m2	miR-302b-5p	12	0.0216031
m2	miR-423-5p	17	0.00149514
m2	miR-4688	6	0.0238117
m2	miR-4651	8	0.0182956
m2	miR-3922-3p	7	0.0463216
m2	miR-6743-5p	5	0.0437365
m2	miR-6873-5p	11	0.00305629
m2	miR-518b	8	0.0198563
m2	miR-6770-5p	11	0.0218626
m2	miR-548c-5p	9	0.0455773
m2	miR-4274	5	0.00715063
m2	miR-624-3p	6	0.0288763
m2	miR-5590-5p	5	0.023001
m2	miR-4745-5p	6	0.0288763
m2	miR-1262	8	0.0182956
m2	miR-6736-5p	8	0.011784
m2	miR-4766-5p	9	0.00872425
m2	miR-6730-5p	6	0.00951162
m2	miR-345-5p	16	0.00922254
m2	miR-4459	23	0.00780283
m2	miR-1233-3p	7	0.0296102
m2	miR-1227-3p	13	0.00223572
m2	miR-3200-3p	4	0.0490846
m2	miR-941	4	0.0437423
m2	miR-4530	8	0.0464555
m2	miR-548u	8	0.0409368
m2	miR-4670-3p	6	0.0410115
m2	miR-556-3p	4	0.0437423
m2	miR-143-5p	20	0.000395128
m2	miR-18a-3p	16	0.029398
m2	miR-6888-5p	8	0.0215093
m2	miR-4537	9	0.0430386
m2	miR-8080	5	0.0178687
m2	miR-30c-1-3p	22	0.00895487
m2	miR-515-3p	16	0.0216283
m2	miR-519e-3p	16	0.00514751
m2	miR-648	6	0.0410115
m2	miR-4657	8	0.0141415
m2	miR-548at-5p	11	0.000759357
m2	miR-101-5p	5	0.0178687
m2	miR-4759	4	0.0132295
m2	miR-938	6	0.0288763
m2	miR-151a-3p	12	0.0283745
m2	miR-378b	13	0.0126427
m2	miR-5692c	11	0.00567969
m2	miR-369-3p	11	0.0105629
m2	miR-501-3p	6	0.0108283
m2	miR-15a-3p	8	0.000588921
m2	miR-518e-3p	9	0.0382498
m2	miR-6794-3p	8	0.0107202
m2	miR-3128	7	0.0230286
m2	miR-5704	4	0.0340905
m2	miR-1470	10	0.0297465
m2	miR-5683	6	0.0288763
m2	miR-378a-5p	22	0.049143
m2	miR-3944-5p	6	0.0288763
m2	miR-4271	10	0.0440997
m2	miR-376c-5p	4	0.0340905
m2	miR-644a	6	0.048124
m2	miR-4434	12	0.00895605
m2	mir-3913-2	3	0.0362224
m2	miR-1181	4	0.0437423
m2	mir-3199-2	3	0.0300704
m2	mir-4757	4	0.0258104
m2	PPP1R16A	4	0.0340905
m2	SNORD121B	5	0.0480076
m2	DANCR	5	0.0437365
m2	SNORD83B	5	0.0258896
m2	SCARNA21	5	0.0437365
m2	RN7SK	8	0.0290955
m2	CLUHP3	4	0.0490846
m2	SNORA51	5	0.035903
m2	SNORA73B	5	0.0397022
m2	SNORD5	5	0.0258896
m2	SCARNA5	5	0.0258896
m2	SNORD4A	5	0.0397022
m2	SNORA52	5	0.035903
m2	SNORD6	6	0.00272885
m2	SNORD35B	7	0.00290483
m2	SNORA79	5	0.0397022
m2	SNORA80E	6	0.00951162
m2	LOC100130899	2	0.0140311
m2	SCARNA4	5	0.0100051
m2	DSCR9	4	0.0221772
m2	SNORD105B	6	0.00722691
m2	SNORA73A	4	0.0387442
m2	CIDECP	6	0.00624705
m2	SNORA46	6	0.00951162
m2	SNORD105	5	0.023001
m2	SNORA65	7	0.00337161
m2	SNORA9	6	0.0238117
m2	SNORD98	4	0.0221772
m2	SNORA58	5	0.0397022
m2	SCARNA18	5	0.035903
m2	SNORA7A	5	0.0437365
m2	DKFZP434I0714	5	0.0135558
m2	SNORD60	6	0.0155441
m2	SNORA36C	4	0.0490846
m2	LINC00426	3	0.0300704
m2	ANKRD10-IT1	6	0.00458199
m2	SNORA12	4	0.0340905
m2	RNU12	6	0.0193789
m2	miR-4725-3p	10	0.0354207
m2	miR-3139	10	0.0354207
m2	miR-3176	10	0.0154735
m2	mir-4774	3	0.0429663
m2	mir-194-2	3	0.0362224
m2	miR-1258	4	0.0188746
m2	LOC728730	4	0.0297802
m2	LOC100288911	5	0.00401282
m2	SNORD1B	6	0.0138391
m2	LINC00235	4	0.0221772
m2	ZNF37BP	4	0.0297802
m2	SNORA67	5	0.023001
m2	SNORD1C	6	0.00388449
m2	TUSC8	3	0.0245202
m2	LOC400548	4	0.0158951
m2	MGC27345	3	0.00223
m2	miR-4642	9	0.000746323
m2	SNORD17	5	0.0437365
m2	SNHG12	5	0.0323366
m2	SNORD82	5	0.0437365
m2	FTX	5	0.0203292
m2	SNORA53	6	0.0193789
m2	RNU7-1	5	0.0178687
m2	SNORD1A	6	0.017389
m2	SNORA74A	5	0.0135558
m2	SNORD9	4	0.0297802
m2	SNORD124	5	0.00323224
m2	SNORD116-25	2	0.0226131
m2	SNORD114-17	2	0.0226131
m2	miR-4266	9	0.000190156
m2	miR-3154	8	0.0383483
m2	miR-3681-5p	6	0.0316548
m2	miR-6737-5p	5	0.035903
m2	miR-4762-5p	11	0.000399917
m2	RNY5	5	0.0437365
m2	miR-378h	9	0.0317683
m2	miR-4765	7	0.00151107
m2	miR-4309	7	0.0175323
m2	miR-647	5	0.0156132
m2	miR-3074-3p	5	0.035903
m2	mir-550a-1	3	0.0429663
m2	mir-128-1	5	0.00491929
m2	miR-3653-3p	8	0.0493886
m2	miR-937-3p	4	0.0490846
m2	miR-1273g-5p	5	0.0258896
m2	mir-153-1	3	0.0245202
m2	mir-4703	3	0.019577
m2	miR-3181	3	0.0362224
m2	mir-548aa-2	4	0.0132295
m2	mir-3926-2	2	0.0328046
m2	miR-4539	7	0.00179594
m2	mir-4783	2	0.0444235
m2	mir-4746	2	0.0328046
m2	mir-138-2	2	0.0140311
m2	mir-941-4	3	0.0152412
m2	mir-135a-1	2	0.0140311
m2	HCG20	4	0.0437423
m2	SNORD14B	5	0.023001
m2	LOC389247	4	0.0490846
m2	PVRL3-AS1	3	0.0300704
m2	TTLL11-IT1	4	0.0297802
m2	MIR155HG	4	0.00102711
m2	LOC90784	3	0.00223
m2	LINC00483	3	0.00115812
m2	miR-936	6	0.00951162
m2	miR-3129-5p	9	0.000156281
m2	miR-5694	5	0.0437365
m2	miR-26a-1-3p	5	0.0100051
m2	miR-5007-5p	5	0.0480076
m2	miR-6750-5p	4	0.0387442
m2	GNAS-AS1	2	0.0140311
m2	miR-1254	9	0.0113438
m2	miR-610	6	0.017389
m2	miR-518a-5p	12	0.0269111
m2	miR-3916	10	0.0280071
m2	miR-181d-3p	3	0.00578938
m2	miR-4507	5	0.0323366
m2	miR-4481	6	0.0410115
m2	RNY1	4	0.0490846
m2	let-7a-2	2	0.0328046
m2	miR-604	5	0.0323366
m2	mir-125b-1	3	0.0115073
m2	miR-4659b-5p	6	0.017389
m2	mir-3622b	2	0.0444235
m2	miR-3618	6	0.017389
m2	miR-3977	6	0.0193789
m2	miR-1272	6	0.0346017
m2	NTF3	2	0.0226131
m2	mir-4666a	3	0.0300704
m2	mir-3116-2	2	0.0140311
m2	mir-29b-1	2	0.0444235
m2	LINC00094	4	0.0490846
m2	LOC157273	2	0.0444235
m2	PPBPP2	3	0.0245202
m2	LOC284632	3	0.00836326
m2	HOTTIP	4	0.00879472
m2	LL22NC03-102D1.18	3	0.0300704
m2	LINC00477	2	0.00725616
m2	SNORD115-15	2	0.0140311
m2	SNORD115-21	2	0.00250204
m2	LOC152225	3	0.019577
m2	DKFZp451B082	2	0.0226131
m2	LINC01550	2	0.0328046
m2	LINC00302	2	0.00725616
m2	LINC00460	2	0.0444235
m2	LINC00226	2	0.0226131
m2	LINC00950	2	0.0140311
m2	LOC389033	2	0.00725616
m2	GPC6-AS1	2	0.00250204
m2	miR-32-3p	8	0.015441
m2	miR-3922-5p	5	0.0203292
m2	miR-103a-2-5p	5	0.0437365
m2	miR-4715-3p	9	0.00250511
m2	miR-6738-5p	6	0.048124
m2	miR-4662a-5p	9	0.0104128
m2	miR-5194	6	0.0377198
m2	miR-376b-5p	5	0.00200724
m2	miR-4316	6	0.0262631
m2	miR-4330	5	0.0323366
m2	miR-6505-3p	4	0.0258104
m2	miR-6875-5p	8	0.000403839
m2	miR-3126-5p	8	0.000704253
m2	miR-6069	4	0.0437423
m2	miR-203a-5p	4	0.0387442
m2	FAM225A	2	0.0444235
m2	miR-1245b-5p	4	0.0158951
m2	miR-4709-5p	7	0.00942703
m3	MALAT1	21	0.0114253
m3	miR-543	17	0.00268937
m3	miR-374b-5p	19	0.00782536
m3	miR-376c-3p	11	0.0271068
m3	miR-590-3p	25	0.0160057
m3	miR-320a	16	0.030299
m3	miR-495-3p	21	0.00331577
m3	miR-124-3p	19	0.0178429
m3	miR-195-5p	18	0.00952418
m3	miR-214-3p	15	0.00479309
m3	miR-491-5p	11	0.0164463
m3	miR-451a	4	0.0377452
m3	miR-4751	2	0.0229419
m3	miR-23a-3p	17	0.0150137
m3	miR-362-3p	12	0.0180237
m3	miR-548bb-3p	4	0.0280512
m3	miR-145-5p	16	0.000215818
m3	miR-374a-5p	22	0.000858293
m3	miR-302b-3p	16	0.0114295
m3	miR-302e	13	0.0345794
m3	miR-488-3p	11	0.0453911
m3	miR-373-3p	16	0.0344129
m3	miR-92a-3p	22	0.000296614
m3	miR-4773	2	0.0407111
m3	miR-17-5p	19	0.0454019
m3	miR-20a-5p	25	0.000350023
m3	miR-24-3p	14	0.0204865
m3	miR-154-5p	11	0.00760744
m3	miR-182-5p	15	0.00762365
m3	miR-323b-5p	11	0.00301146
m3	miR-8063	4	0.00695349
m3	miR-6506-5p	4	0.0446667
m3	miR-5089-5p	5	0.0131547
m3	TUG1	20	0.0174956
m3	miR-877-3p	6	0.0323572
m3	miR-30c-5p	17	0.0222688
m3	miR-455-3p	7	0.00201425
m3	miR-30e-5p	17	0.0187172
m3	miR-744-5p	5	0.0378388
m3	miR-6879-5p	2	0.0423675
m3	miR-372-3p	17	0.00417827
m3	miR-515-5p	6	0.00334361
m3	miR-27a-3p	21	0.000367525
m3	miR-520e	14	0.0438528
m3	miR-490-3p	7	0.0425047
m3	miR-877-5p	6	0.000719448
m3	miR-520d-3p	15	0.0380773
m3	miR-873-5p	10	0.0450187
m3	miR-331-3p	5	0.0427701
m3	miR-455-5p	9	0.00619464
m3	miR-4691-3p	4	0.000630756
m3	miR-6769a-3p	2	0.0343436
m3	miR-340-5p	26	0.000238556
m3	miR-186-5p	22	0.01116
m3	miR-381-3p	18	0.00302294
m3	miR-181c-5p	14	0.0475354
m3	miR-383-5p	10	0.0430656
m3	miR-506-3p	17	0.00215092
m3	miR-215-5p	10	0.0204075
m3	miR-9-5p	15	0.0288901
m3	miR-28-5p	9	0.0301625
m3	miR-144-3p	21	0.000619311
m3	miR-300	15	0.0374205
m3	miR-6745	3	0.0102367
m3	miR-363-5p	3	0.0141412
m3	miR-769-3p	4	0.00331433
m3	miR-6766-5p	3	0.0371771
m3	FENDRR	30	0.000504234
m3	miR-411-5p	13	2.09431e-05
m3	miR-382-5p	13	0.0163079
m3	miR-205-5p	10	0.04371
m3	miR-6868-5p	2	0.0179693
m3	miR-498	6	0.0182126
m3	miR-1289	3	0.00401332
m3	miR-5100	2	0.0284105
m3	miR-3198	2	0.0298514
m3	miR-6889-5p	3	0.00124106
m3	miR-223-3p	12	0.00194024
m3	miR-3064-3p	2	0.0203916
m3	miR-324-5p	7	0.0357396
m3	miR-193a-3p	7	0.0446425
m3	miR-499a-5p	10	0.0399412
m3	miR-182-3p	5	0.00576574
m3	miR-217	13	0.00605348
m3	miR-663a	3	0.0362775
m3	miR-6787-5p	2	0.0474843
m3	miR-1908-5p	3	0.0157943
m3	miR-6756-5p	3	0.0248935
m3	miR-5011-3p	2	0.021651
m3	miR-92b-3p	13	0.0300485
m3	miR-935	3	0.0157943
m3	miR-5571-5p	3	0.0447814
m3	miR-522-3p	3	0.0371771
m3	miR-493-5p	6	0.0163639
m3	miR-3127-3p	3	0.0200577
m3	miR-548av-3p	2	0.0374749
m3	miR-548g-3p	2	0.0440487
m3	miR-548n	4	0.0162238
m3	miR-18a-3p	5	0.0116254
m3	miR-208b-3p	6	0.0151257
m3	miR-4439	2	0.0492377
m3	miR-517b-3p	3	0.0194137
m3	miR-6817-5p	2	0.0203916
m3	miR-4769-3p	2	0.0358959
m3	miR-6758-3p	2	0.0457545
m3	miR-1236-3p	5	0.0068855
m3	miR-4752	2	0.021651
m3	miR-6822-3p	2	0.0374749
m3	miR-6748-5p	2	0.0407111
m3	miR-4499	2	0.0492377
m3	miR-4633-5p	2	0.0105604
m3	miR-562	4	0.00266853
m3	miR-6516-3p	2	0.0423675
m3	miR-6839-5p	2	0.0168075
m3	miR-3157-5p	4	0.00266853
m3	miR-3194-5p	3	0.00669695
m3	miR-6728-5p	2	0.0343436
m3	miR-2116-5p	2	0.0474843
m3	miR-22-5p	2	0.0423675
m3	miR-21-3p	2	0.021651
m3	miR-6816-5p	2	0.0284105
m3	miR-3180	2	0.0298514
m3	miR-3936	2	0.0390801
m3	miR-6756-3p	3	0.0248935
m4	miR-34a-5p	15	0.00211042
m4	miR-103a-3p	12	0.0450955
m4	miR-211-5p	10	0.0166626
m4	miR-204-5p	11	0.00951155
m4	miR-424-5p	13	0.0308056
m4	miR-144-3p	14	0.010408
m4	miR-653-5p	8	0.031006
m4	let-7i-5p	12	0.0301128
m4	miR-22-3p	8	0.0177048
m4	miR-381-3p	14	0.00474656
m4	miR-484	11	5.30791e-05
m4	miR-4446-3p	2	0.00575406
m4	miR-6891-5p	2	0.0436351
m4	miR-4751	2	0.012674
m4	miR-27b-3p	13	0.0303504
m4	miR-4733-5p	2	0.020053
m4	miR-8061	2	0.011946
m4	miR-544a	9	0.0472
m4	miR-133b	8	0.00480494
m4	miR-218-5p	11	0.027302
m4	miR-133a-3p	8	0.00452959
m4	miR-1-3p	10	0.0397342
m4	miR-98-5p	12	0.0310775
m4	let-7e-5p	14	0.0117989
m4	let-7d-5p	13	0.0155264
m4	miR-449b-5p	9	0.0099968
m4	miR-148b-3p	12	0.00690769
m4	miR-449a	11	0.0327015
m4	miR-328-3p	7	0.00459984
m4	miR-491-5p	9	0.0145954
m4	miR-152-3p	11	0.0109418
m4	miR-183-5p	12	0.00297496
m4	miR-423-5p	3	0.0439746
m4	miR-6843-3p	3	0.0284634
m4	miR-6848-3p	3	0.032012
m4	miR-330-5p	6	0.035451
m4	miR-210-3p	6	0.0434438
m4	miR-664b-3p	3	0.00923248
m4	miR-372-5p	4	0.00929198
m4	miR-874-3p	5	0.0250878
m4	miR-18a-3p	6	0.000472241
m4	miR-6815-3p	3	0.000927408
m4	miR-146a-3p	3	0.00263303
m4	miR-373-5p	4	0.0336717
m4	miR-519e-5p	4	0.0200821
m4	miR-342-5p	2	0.0388226
m4	miR-3151-5p	2	0.0218857
m4	miR-6785-5p	5	0.0321659
m4	miR-3689a-3p	5	0.0174168
m4	miR-6780a-5p	5	0.0131542
m4	miR-6742-5p	2	0.00739759
m4	miR-6756-5p	4	0.00114225
m4	miR-764	3	0.0384164
m4	miR-6766-5p	4	0.00204095
m4	miR-4294	2	0.0448713
m4	miR-2278	3	0.00600581
m4	miR-2682-5p	2	0.0376534
m4	miR-3924	3	0.0267724
m4	miR-3619-5p	5	0.0278482
m4	miR-633	2	0.0209609
m4	miR-3617-3p	2	0.00628084
m4	miR-4693-5p	2	0.00682876
m4	RNU1-1	6	0.00485019
m4	miR-4755-5p	3	0.0308045
m4	miR-6847-5p	2	0.0486568
m4	miR-6838-5p	4	0.0332244
m4	miR-3663-3p	2	0.00682876
m4	miR-6825-5p	3	0.0461571
m4	miR-4482-3p	2	0.0237852
m4	miR-2054	2	0.0174324
m4	miR-4446-5p	3	0.0278936
m4	miR-4661-3p	2	0.00386295
m4	miR-4286	2	0.0320197
m4	miR-548an	2	0.0448713
m4	miR-518c-5p	7	0.0010466
m4	miR-6822-3p	3	0.00144014
m4	miR-4483	3	0.00374672
m4	miR-1255b-5p	3	0.00144014
m4	miR-6744-5p	2	0.0079871
m4	miR-17-3p	4	0.022818
m4	miR-188-5p	3	0.0351381
m4	miR-3118	3	0.0148512
m4	miR-4796-3p	3	0.0461571
m4	miR-188-3p	2	0.0461205
m4	miR-6513-3p	3	0.00778802
m4	miR-6872-3p	2	0.0486568
m4	miR-6506-5p	4	0.0163762
m4	miR-5699-5p	2	0.0149709
m4	miR-4758-3p	2	0.011946
m4	miR-4721	2	0.00987747
m4	miR-506-5p	2	0.0267561
m4	miR-942-3p	2	0.00739759
m4	miR-4695-3p	2	0.0486568
m4	miR-4460	2	0.0105475
m5	miR-373-3p	8	0.0385151
m5	miR-612	2	0.0489945
m5	miR-6895-3p	2	0.0264032
m5	miR-323b-5p	5	0.0243453
m5	miR-6860	2	0.0357726
m5	miR-1285-3p	3	0.00256112
m5	miR-661	3	0.0176712
m5	miR-593-3p	2	0.0177686
m5	miR-196a-3p	2	0.0216534
m5	miR-106a-3p	2	0.0297824
m5	miR-3653-5p	4	0.00942198
m5	miR-1976	3	0.026284
m5	miR-6083	3	0.00256112
m5	miR-450b-5p	2	0.023716
m5	miR-4803	2	0.0155095
m5	MALAT1	10	0.0231981
m5	miR-143-3p	6	0.0282694
m5	miR-30a-3p	5	0.00786789
m5	miR-7977	4	0.0173
m5	miR-4667-3p	2	0.0489945
m5	miR-513b-5p	2	0.0155095
m5	miR-30e-3p	5	0.00168714
m5	miR-4736	2	0.0292077
m5	miR-6513-5p	3	0.0181543
m5	miR-30d-3p	2	0.0221617
m5	miR-320a	9	0.0130593
m5	miR-519d-3p	8	0.0492657
m5	miR-20b-5p	10	0.0132853
m5	miR-1296-3p	2	0.00574527
m5	miR-4795-5p	2	0.0155095
m5	TINCR	2	0.0269548
m5	miR-10b-5p	5	0.0150809
m5	miR-4537	2	0.0286376
m5	miR-3124-3p	2	0.0415262
m5	miR-544b	2	0.0370223
m5	miR-3065-3p	2	0.00886102
m5	miR-6809-3p	3	0.0153655
m5	miR-1305	3	0.0032124
m5	miR-6833-3p	3	0.0147094
m5	miR-3646	2	0.0448633
m5	miR-1252-3p	2	0.0242439
m5	miR-375	5	0.0418286
m5	miR-31-5p	7	0.0112586
m5	miR-1238-3p	2	0.0242439
m5	miR-30a-5p	8	0.0435148
m5	miR-520d-3p	8	0.0267672
m5	miR-132-3p	8	0.00399438
m5	miR-874-5p	2	0.00393882
m5	miR-944	2	0.0211501
m5	miR-4694-3p	2	0.0113994
m5	miR-202-3p	7	0.0463964
m5	miR-652-3p	2	0.0382887
m5	miR-3190-5p	3	0.00824255
m5	miR-4701-5p	2	0.0382887
m5	miR-483-5p	2	0.023716
m5	miR-302f	2	0.0382887
m5	miR-3121-3p	2	0.0357726
m5	miR-193b-5p	2	0.0339298
m5	miR-6787-3p	2	0.0402191
m5	miR-212-3p	6	0.025718
m5	miR-101-3p	8	0.0163039
m5	miR-1250-3p	3	0.00348044
m5	miR-5681a	2	0.0155095
m5	miR-3143	2	0.0168491
m5	miR-6759-3p	2	0.00160113
m5	miR-6808-5p	3	0.0343232
m5	miR-3671	2	0.0247766
m5	miR-134-5p	5	0.0261259
m5	miR-5197-5p	2	0.0242439
m5	miR-548ar-5p	2	0.0303615
m5	miR-548as-5p	2	0.0327228
m5	miR-548au-5p	2	0.035154
m5	miR-548d-5p	2	0.0321259
m5	miR-548o-5p	2	0.0321259
m5	miR-548aq-5p	2	0.0339298
m5	miR-548ak	2	0.0286376
m5	miR-548ae-5p	2	0.038928
m5	miR-548w	2	0.0339298
m5	miR-4763-5p	2	0.00519693
m5	miR-3668	2	0.00417741
m5	miR-3159	2	0.013385
m5	miR-769-3p	2	0.0247766
m5	miR-138-2-3p	2	0.00722628
m5	miR-4662a-5p	2	0.0182363
