# Supplementary material for: Mechanism and Molecular Network of RBM8A-Mediated Regulation of Oxaliplatin Resistance in Hepatocellular Carcinoma
Source: Front Oncol. 2021 Jan 22;10:585452. doi: 10.3389/fonc.2020.585452 (PMC7862710; doi:10.3389/fonc.2020.585452)
Supplement: Supplementary file 1 [file DataSheet_1.zip › ▓╣│Σ▒φ/Table S5 Transcription factors (TFs) regulating modular genes.xlsx]

## Sheet: TF_Pivot_result
Table S4. The TF Regulating Modular Genes
module	pivot	moduleLinks	Pvalue
m1	TF_HDAC7	3	0.0214697
m1	TF_STAT3	14	0.00698238
m1	TF_STAT5A	3	0.0214697
m1	TF_TP53	14	0.0230293
m1	TF_MYC	13	0.000779259
m1	TF_KAT2B	3	0.0214697
m1	TF_MYCN	7	0.00485708
m1	TF_NR4A1	3	0.0318519
m1	TF_TRIM28	2	0.0127644
m1	TF_NFATC1	2	0.0406366
m1	TF_NFATC2	2	0.0406366
m1	TF_ZIC1	2	0.0127644
m1	TF_HIVEP2	2	0.0299538
m1	TF_HSF2	3	0.00324663
m2	TF_ATF3	4	0.00205522
m2	TF_E2F1	13	0.000846689
m2	TF_ABL1	2	0.047629
m2	TF_FOXO3	4	0.00326848
m2	TF_FOXO4	2	0.0174375
m2	TF_EPAS1	3	0.00449968
m2	TF_HDAC4	4	0.00961215
m2	TF_VHL	3	0.032924
m2	TF_PROX1	3	0.00602639
m2	TF_TFDP1	3	0.00449968
m2	TF_ETS2	4	0.0261105
m2	TF_HDAC1	7	0.0127519
m2	TF_HDAC9	4	0.00326848
m2	TF_YY1	8	0.0153269
m2	TF_APC	3	0.00782685
m2	TF_NFE2	2	0.00731289
m2	TF_MYCN	5	0.0212503
m2	TF_ZNF382	2	0.047629
m2	TF_HIC1	2	0.0390031
m3	TF_EP300	2	0.0197172
m3	TF_HDAC1	2	0.0307714
m3	TF_RUNX1	2	0.0103492
m3	TF_EGR1	2	0.045643
m4	TF_SREBF1	2	0.00638871
